# Supplementary material for: Data on early assessment of knowledge, attitudes, and behavioral responses to COVID-19 among Connecticut residents
Source: Data Brief. 2020 Sep 24;33:106347. doi: 10.1016/j.dib.2020.106347 (PMC7513817; doi:10.1016/j.dib.2020.106347)
Supplement: Supplementary file 1 [file mmc1.xlsx]

## Sheet: Sheet1
Code	Questions
StartDate	Starting time of response
EndDate	Ending time of response
AGE	How old are you?
EDUCATION	What is your education level (in years)?
GENDER	What is your gender?	1: Male; 2 : Female
MARITAL_STATUS	What is your marital status?	1. Single, 2: Married or Living with partner, 3. Divorced or Separated, 4. Widowed
ETHNICITY	What is your ethnicity	1: African American, 2: Latino, 3: White, 4: Native American, 4: Asian, 5: Other
OCCUPATION	What is your marital status?	1: Professional, 2: Salaried, 3: Hourly wage, 4: House wife/husband, 5: Student
Perceived_Serious	In your opinion, how serious is the coronavirus for you?	1: not serious	2: less serious	3: neutrual	4: serious	5: very serious
Perceived_Risk	How likely is it that you will get the coronavirus?	1: not likely	2: less likely	3: neutrual	4: likely	5: very likely
Anxiety_level	How would you rate your current anxiety level?	1: very low	2: low	3: neutrual	4: high	5: very high
Infor_Source_1	Please check all the sources you use to get information on the coronavirus : Newspapers (Print media)	1: yes	2: no
Infor_Source_1_2	Please check all the sources you use to get information on the coronavirus: TV (Electronic media)	1: yes	2: no
Infor_Source_1_3	Please check all the sources you use to get information on the coronavirus: Social Media	1: yes	2: no
Infor_Source_1_4	Please check all the sources you use to get information on the coronavirus: Family Members	1: yes	2: no
Infor_Source_1_5	Please check all the sources you use to get information on the coronavirus: Friends	1: yes	2: no
Infor_Source_1_6	Please check all the sources you use to get information on the coronavirus: Health care provider/hospital	1: yes	2: no
Infor_Source_1_7	Please check all the sources you use to get information on the coronavirus: Clergy	1: yes	2: no
Behavior_Adoption_1	What changes have you made to reduce the chances that you will get the coronavirus? - Washed hands frequently	1: yes	2: no
Behavior_Adoption_2	What changes have you made to reduce the chances that you will get the coronavirus? - Avoided contact with people (e.g. no hugs and handshaking)	1: yes	2: no
Behavior_Adoption_3	What changes have you made to reduce the chances that you will get the coronavirus? - Cleaned frequently touched surfaces with preparations that have 60% alcohol at home and work	1: yes	2: no
Behavior_Adoption_4	What changes have you made to reduce the chances that you will get the coronavirus? - Avoided events and meetings with a large number of people	1: yes	2: no
Behavior_Adoption_5	What changes have you made to reduce the chances that you will get the coronavirus? - Stayed at home as much as possible	1: yes	2: no
Behavior_Adoption_6	What changes have you made to reduce - Wore a mask when going out	1: yes	2: no
Behavior_Adoption_7	What changes have you made to reduce the chances that you will get the coronavirus?-Wore sanitary gloves when out of the home	1: yes	2: no
Behavior_Adoption_8	What changes have you made to reduce the chances that you will get the coronavirus? - Did not gather with more than 5 people	1: yes	2: no
Behavior_Adoption_9	What changes have you made to reduce the chances that you will get the coronavirus? - Coughed and sneezed in my elbow	1: yes	2: no
Behavior_Adoption_10	What changes have you made to reduce the chances that you will get the coronavirus? - Avoided sick people	1: yes	2: no
Behavior_Adoption_11	What changes have you made to reduce the chances that you will get the coronavirus? - Avoiding touching my face (eyes, nose, mouth, ears)	1: yes	2: no
Behavior_Adoption_12	What changes have you made to reduce the chances that you will get the coronavirus? - Avoid public transportation	1: yes	2: no
Stockpile_1	What essential items did you accumulate in preparation for possible shortages in the next few weeks? - Food	1: yes	2: no
Stockpile_2	What essential items did you accumulate in preparation for possible shortages in the next few weeks? - Household goods	1: yes	2: no
Stockpile_3	What essential items did you accumulate in preparation for possible shortages in the next few weeks? - Medical supplies	1: yes	2: no
Stockpile_4	What essential items did you accumulate in preparation for possible shortages in the next few weeks? - Over the counter (non-prescription) medications	1: yes	2: no
Stockpile_5	What essential items did you accumulate in preparation for possible shortages in the next few weeks? - Cash	1: yes	2: no
Covid_Symptom_1	What are the early symptoms of the coronavirus - Fever	1: yes	2: no
Covid_Symptom_2	What are the early symptoms of the coronavirus - Sneezing	1: yes	2: no
Covid_Symptom_3	What are the early symptoms of the coronavirus - Dry cough	1: yes	2: no
Covid_Symptom_4	What are the early symptoms of the coronavirus - Pain in the hands and feet	1: yes	2: no
Covid_Symptom_5	What are the early symptoms of the coronavirus - Shortness of breath	1: yes	2: no
Covid_Symptom_6	What are the early symptoms of the coronavirus - Fatigue	1: yes	2: no
Covid_Symptom_7	What are the early symptoms of the coronavirus - Persistent pain or pressure in the chest	1: yes	2: no
Covid_Symptom_8	What are the early symptoms of the coronavirus - Diarrhea	1: yes	2: no
Covid_Symptom_9	What are the early symptoms of the coronavirus - Headache	1: yes	2: no
Covid_Symptom_10	What are the early symptoms of the coronavirus - Body aches	1: yes	2: no
Health_seeking_1	What would you do if you feel you have symptoms of the coronavirus? - Go immediately to the emergency room	1: true	2: false
Health_seeking_3	What would you do if you feel you have symptoms of the coronavirus? -Calling my provider before I go	1: true	2: false
Health_seeking_4	What would you do if you feel you have symptoms of the coronavirus? - Stay in touch with my primary care provider	1: true	2: false
Health_seeking_5	What would you do if you feel you have symptoms of the coronavirus? - Call a hotline for guidance	1: true	2: false
Health_seeking_6	What would you do if you feel you have symptoms of the coronavirus? - Seek a COVID-19 test	1: true	2: false
Health_seeking_7	What would you do if you feel you have symptoms of the coronavirus? - Stay at home, rest and monitor symptoms	1: true	2: false
Health_seeking_8	What would you do if you feel you have symptoms of the coronavirus? - Quarantine myself from other family members and visitors	1: true	2: false
Health_seeking_9	What would you do if you feel you have symptoms of the coronavirus? - Stay away from work or other public places	1: true	2: false
Health_seeking_10	What would you do if you feel you have symptoms of the coronavirus? - Wear a face mask when going out or being with others	1: true	2: false
Health_seeking_11	What would you do if you feel you have symptoms of the coronavirus? - Receive no visitors	1: true	2: false
Health_seeking_12	What would you do if you feel you have symptoms of the coronavirus? - Wash my hands frequently	1: true	2: false
Health_seeking_13	What would you do if you feel you have symptoms of the coronavirus? - Clean all high touch surfaces in my home daily	1: true	2: false
Health_seeking_14	What would you do if you feel you have symptoms of the coronavirus? - Do not share dishes, utensils towels or bedding with other members of my family	1: true	2: false
Health_seeking_15	What would you do if you feel you have symptoms of the coronavirus? - Minimize contact with the rest of the family	1: true	2: false

## Sheet: CODEBOOK_COVID-19-CT.US
StartDate	EndDate	Age	Education	Gender	Marital_status	Ethnicity	Occupation	Perceived_Serious	Perceived_Risk	Anxiety_level	Infor_Source_1	Infor_Source_1_2	Infor_Source_1_3	Infor_Source_1_4	Infor_Source_1_5	Infor_Source_1_6	Infor_Source_1_7	Behavior_Adoption_1	Behavior_Adoption_2	Behavior_Adoption_3	Behavior_Adoption_4	Behavior_Adoption_5	Behavior_Adoption_6	Behavior_Adoption_7	Behavior_Adoption_8	Behavior_Adoption_9	Behavior_Adoption_10	Behavior_Adoption_11	Behavior_Adoption_12	Stockpile_1	Stockpile_2	Stockpile_3	Stockpile_4	Stockpile_5	Covid_Symptom_1	Covid_Symptom_2	Covid_Symptom_3	Covid_Symptom_4	Covid_Symptom_5	Covid_Symptom_6	Covid_Symptom_7	Covid_Symptom_8	Covid_Symptom_9	Covid_Symptom_10	Health_seeking_1	Health_seeking_3	Health_seeking_4	Health_seeking_5	Health_seeking_6
2020-03-23 14:34:12	2020-03-23 14:44:13	67	14	2	3	2	2	5	4	4	2	1	1	1	1	1	2	1	1	1	1	1	2	2	1	1	1	1	1	1	1	1	1	1	1	1	1	2	1	1	1	2	2	1		1	1	2	1
2020-03-25 06:27:56	2020-03-25 06:35:29	32	19	2	2	3	2	4	1	3	2	1	1	1	1	2	2	1	1	1	1	1	2	2	1	1	1	1	1	1	1	2	2	2	1	2	1	2	1	1	2	2	2	2	2	1	1	2	2
2020-03-25 06:28:31	2020-03-25 06:34:45	26		2	2	3	2	2	2	3	2	1	1	1	1	2	2	1	1	2	1	1	2	2	1	1	1	2	1	1	1	2	2	2	1	2	1	2	1	2	1	2	1	2	2	1	1	2	1
2020-03-25 06:30:57	2020-03-25 06:41:33	24		1	2	3	5	5	4	3	1	2	1	1	1	2	2	1	1	2	1	1	2	2	1	1	1	2	1	1	1	1	2	2	1	1	1	2	1	1	1	2	2	1	2	1	1	1	1
2020-03-25 06:31:53	2020-03-25 06:37:46	30	16	2	2	3	1	3	3	4	2	2	2	2	2	2	2	1	1	1	1	1	2	2	1	1	1	1	1	1	1	2	1	2	1	2	1	2	1	1	2	2	2	2	2	1	2	2	2
2020-03-25 06:41:57	2020-03-25 06:47:35	28	18	2	2	3	1	5	3	3	1	1	1	2	2	1	2	1	1	1	1	1	2	2	1	1	1	1	1	2	2	2	2	2	1	2	1	2	1	1	1	1	1	1	2	1	1	2	2
2020-03-25 06:51:04	2020-03-25 06:57:31	24	18	2	1	6	2	4	5	3	2	1	1	1	1	1	2	1	1	1	1	1	2	2	1	1	1	1	1	1	2	2	2	2	1	2	1	2	1	1	1	2	1	1	2	1	1	1	1
2020-03-25 06:55:01	2020-03-25 07:04:26	25	20	1	1		2	4	5	3	1	2	2	1	1	1	2	1	1	1	1	1	2	2	1	1	1	1	1	1	1	2	2	2	1	1	1	2	1	1	2	2	2	2	2	1	1	1	2
2020-03-25 07:04:10	2020-03-25 07:08:06	31	19	2	2	3	1	3	4	4	2	1	2	2	1	1	2	1	1	1	1	1	2	2	1	1	1	1	1	1	1	1	1	1	1	1	1	2	1	1	1	1	1	1	2	1	1	2	2
2020-03-25 07:07:46	2020-03-25 07:12:50	35		2	2	3	1	3	4	4	2	1	1	1	2	2	2	1	1	1	1	1	1	1	1	1	1	1	1	1	1	2	1	1	1	2	1	2	1	1	1	1	2	1	2	1	1	1	2
2020-03-25 07:17:27	2020-03-25 07:23:52	50	18	2	2	6	2	5	3	4	2	1	1	1	1	2	2	1	1	1	1	1	2	1	1	1	1	1	1	1	1	2	2	2	1	1	1	2	1	1	2	1	1	1	2	1	1	1	1
2020-03-25 07:18:08	2020-03-25 07:24:12	27	16	2	2	3	1	5	2	3	2	1	1	1	1	1	1	1	1	1	1	1	1	1	1	1	1	1	1	1	1	2	2	2	1	2	1	2	1	1	1	2	1	2	2	1	1	2	1
2020-03-25 07:20:41	2020-03-25 07:34:18	35	20	2	2	3	2	5	3	3	1	2	2	1	2	2	2	1	1	1	1	1	2	2	1	1	1	1	1	1	1	2	1	2	1	2	1	2	1	1	2	2	2	2	2	1	1	2	1
2020-03-25 07:26:25	2020-03-25 07:34:36	28	4	1	2	3	4	4	4	4	2	1	1	1	1	1	1	1	1	1	1	1	1	1	1	1	1	1	1	1	1	1	1	2	1	2	1	2	1	1	1	2	2	2	2	1	1	1	1
2020-03-25 07:34:49	2020-03-25 07:47:11	26	19	2	1	3	5	2	3	4	1	2	1	2	1	1	2	1	1	2	1	1	2	2	1	1	1	1	1	1	2	1	1	2	1	2	1	2	1	1	2	2	2	2	2	1	1	1	1
2020-03-25 07:40:24	2020-03-25 07:45:40	28	21	2	2	3	5	4	3	3	1	2	2	2	2	1	2	1	1	2	1	1	2	2	1	1	1	1	1	2	2	2	2	2	1	2	1	2	1	2	2	2	2	1	2	2	1	1	1
2020-03-25 07:42:40	2020-03-25 07:48:34	27	20	1	2	3	1	4	5	2	2	2	2	2	2	1	2	1	1	1	1	1	2	2	1	1	1	1	1	2	2	2	2	2	1	2	1	2	1	1	2	1	2	2	2	1	1	1	1
2020-03-25 07:43:49	2020-03-25 07:49:00	25	7	2	2	6	5	5	4	5	2	1	1	1	1	2	2	1	1	1	1	1	2	2	1	1	1	1	1	1	1	2	1	2	1	2	1	2	1	1	1	1	1	2	2	1	1	1	2
2020-03-25 07:44:42	2020-03-25 07:52:08	27		1	3	3	5	3	3	2	1	1	1	1	2	1	2	1	1	2	1	1	2	2	1	1	1	2	1	1	1	2	2	2	1	1	1	2	1	1	1	1	1	1	2	1	1	1	1
2020-03-25 07:44:45	2020-03-25 07:54:46	25	18	2	1	3	5	1	2	2	2	1	1	1	1	1	2	1	1	1	1	1	2	2	2	1	1	1	1	2	1	2	2	2	1	2	1	2	1	1	2	2	2	1	2	1	1	1	1
2020-03-25 07:45:02	2020-03-25 07:50:52	29		2	1	3	1	4	4	5	2	2	1	2	2	1	2	1	1	1	1	1	1	1	1	1	1	1	1	1	1	1	1	2	1	2	1	2	1	2	2	2	2	2	2	1	1	1	1
2020-03-25 07:45:55	2020-03-25 07:53:47	29	21	2	2	6	5	2	4	5	2	2	1	1	2	2	2	1	1	1	1	1	2	2	1	1	1	2	1	1	1	2	2	2	1	2	1	2	1	1	1	1	1	1	2	1	1	1	2
2020-03-25 07:47:36	2020-03-25 08:00:58	29	20	1	2	3	5	5	4	3		1	1					1	1	1	1	1	2	2	1	1	1	1	1	1	2	2	2	2	1	2	1	2	1	1	1	1	1	1	2	1	1	1	1
2020-03-25 07:51:04	2020-03-25 08:06:15	29	18	2	1	3	2	4	3	3	2	2	1	1	1	1	2	1	1	2	1	1	2	2	1	1	1	1	1	1	2	2	2	2	1	1	1	2	1	1	1	2	2	2	2	1	1	2	1
2020-03-25 07:51:09	2020-03-25 08:02:09	53	18	1	2	3	1	5	4	4	1	1	1	2	2	1	2	1	1	1	1	1	2	2	1	1	1	1	1	1	1	1	1	2	1	2	2	2	1	1	1	2	2	1	2	1	1	1	1
2020-03-25 07:53:20	2020-03-25 08:12:43	27	25	1	2	3	2	5	4	4	1	2	1	1	1	1	2	1	1	1	1	1	1	1	1	1	1	1	1	1	1	1	1	2	1	2	1	2	1	1	1	2	1	1	2	1	1	2	2
2020-03-25 07:53:31	2020-03-25 08:01:19	40	16	1	2	6	2	3	2	1	1	1	1	1	1	2	2	1	1	1	1	1	2	2	2	1	1	2	1	1	1	1	2	2	1	2	1	2	1	1	2	1	1	1	2	1	1	2	2
2020-03-25 07:54:44	2020-03-25 09:05:59	27	20	2	1	6	5	2	4	3	2	2	1	1	1	1	2	1	1	2	1	1	2	2	1	1	1	1	1	2	2	2	2	2	1	2	1	2	1	1	1	2	1	1	2	2	2	2	2
2020-03-25 07:57:03	2020-03-25 08:03:03	23	17	1	1	5	2	5	5	4	2	1	1	1	1	1	2	1	1	2	1	1	2	2	1	1	1	1	1	2	2	2	2	2	1	2	1	2	1	1	2	2	1	1	2	1	1	1	2
2020-03-25 07:57:44	2020-03-25 08:03:27	22	16	1	1	6	2	3	2	3	2	1	2	2	1	1	2	1	1	2	1	1	2	2	1	1	1	2	1	1	2	2	2	2	1	2	1	2	1	1	1	2	2	2	2	1	1	1	1
2020-03-25 07:58:22	2020-03-25 08:09:40	49	16	1	2	6	1	5	3	3	2	1	1	2	2	2	2	1	1	1	1	1	2	2	1	1	1	1	1	1	1	1	1	2	1	2	1	2	1	1	2	1	1	1	2	1	1	2	1
2020-03-25 08:01:28	2020-03-25 08:13:42	54	22	2	2	3	1	4	4	4	1	1	2	2	2	2	2	1	1	2	1	1	2	2	1	1	1	1	1	1	1	2	1	1	1	2	1	2	1	1	1	1	1	1	2	2	1	2	2
2020-03-25 08:02:09	2020-03-25 08:09:15	30	25	1	2	3	2	3	5	3	1	1	1	1	1	2	2	1	1	2	1	1	2	2	1	1	1	1	1	1	1	2	1	2	1	2	1	2	1	1	1	2	2	2	2	1	1	2	1
2020-03-25 08:02:46	2020-03-25 08:09:16	27	22	2	2	3	5	5	3	2	1	1	1	1	1	1	2	1	1	1	1	1	2	2	1	1	1	1	1	1	1	2	2	2	1	2	1	2	1	1	2	1	2	1	2	1	1	1	1
2020-03-25 08:11:58	2020-03-25 08:19:52	45	19	1	2	3	5	5	3	4	2	1	1	2	1	2	2	1	1	1	1	1	2	2	1	1	1	1	1	1	1	2	1	2	1	1	1	2	1	1	2	2	1	2	2	1	1	1	1
2020-03-25 08:25:50	2020-03-25 08:31:12	27	22	2	2	3	3	3	2	4	2	2	1	2	2	1	2	0	1	2	1	1	2	2	1	1	1	1	1	1	2	2	2	2	1	2	1	2	2	1	2	2	2	2	2	1	1	1	2
2020-03-25 08:33:15	2020-03-25 08:44:11	26	16	1	1	6	3	1	4	2	1	1	1	1	1	2	2	1	1	1	1	1	2	2	1	1	1	1	1	2	2	2	2	2	1	2	1	2	1	2	2	2	2	2	2	2	1	1	2
2020-03-25 08:33:19	2020-03-25 08:38:01	22	17	2	1	3	3	5	4	3	2	1	1	1	1	1	2	1	1	1	1	1	2	2	1	1	1	2	1	1	1	2	2	2	1	2	1	2	1	1	1	1	1	1	2	1	1	1	1
2020-03-25 08:34:38	2020-03-25 08:50:54	30	11	1	1	3	2	4	4	4	1	1	1	2	2	2	2	1	1	2	1	1	2	2	1	1	1	1	1	1	2	2	2	1	1	2	1	2	1	1	1	2	2	2	2	2	2	2	1
2020-03-25 08:49:00	2020-03-25 09:04:37	41			1	3		2	5	2	2	2	1	1	1	2	2	1	1	1	1	1	2	2	1	1	1	1	1	1	1	1	2	2	1	2	1	2	1	1	1	1	1	1	2	1	1	2	1
2020-03-25 08:53:00	2020-03-25 09:00:09	42	9	1	3	2	3	3	5	3	1	1	1	1	1	1	2	1	1	1	1	1	2	1	1	1	1	1	1	1	2	1	1	2	1	2	1	1	1	1	1	1	1	1	2	1	1	2	1
2020-03-25 08:55:51	2020-03-25 09:04:27	32		2	1	6	5	2	2	3	2	2	1	2	1	2	2	1	1	1	1	1	2	2	1	1	1	2	1	1	1	2	2	2	2	2	1	2	1	1	2	2	2	1	1	2	2	1	1
2020-03-25 08:56:52	2020-03-25 09:08:54	45		2	2	3		4	3	4		1		1		1		1	1	1	1	1	2	2	1	1	1	1	1	1	1				1	1	1		1	1			1		2	1	1	2	2
2020-03-25 08:58:49	2020-03-25 09:07:56	30	16	2	2	3	3	5	4	4	2	1	1	2	1	2	2	1	1	2	1	1	2	2	1	1	1	1	1	1	2	2	2	2	1	2	1	2	1	1	2	2	2	2	2	2	2	2	2
2020-03-25 08:59:48	2020-03-25 09:07:02	24	19	1	2	3	1	2	2	3	1	2	1	2	1	1	2	1	1	2	1	1	2	2	1	1	1	1	1	1	1	2	1	1	1	1	1	2	1	1	2	1	2	1	2	1	1	1	1
2020-03-25 09:01:36	2020-03-25 09:06:41	47	20	2	1	3	2	3	5	2	1	1	1	1	1	1	2	1	1	1	1	2		2	1	1	1	1	1	2	2	2	2	2	1	1	1	2	1	1	1	2	2	1	2	1	1	1	2
2020-03-25 09:02:04	2020-03-25 09:08:03	25	19	2	1	6	2	5	4	4	2	2	1	1	1	1	2	1	1	1	1	1	2	2	1	1	1	1	1	1	2	2	2	2	1	2	1	2	1	1	1	2	1	2	2	1	1	1	2
2020-03-25 09:08:05	2020-03-25 09:14:21	23		2	4	3	1	2	3	2	2	1	1	1	2	1	2	1	1	1	1	1	2	2	1	1	1	2	2	1	1	1	1	2	1	2	1	1	1	1	2	2	1	1	2	1	2	1	1
2020-03-25 09:08:06	2020-03-25 09:20:40	45	17	2	2	3	5	5	4	4	1	1	1	2	2	1	2	1	1	1	1	1	2	2	1	1	1	1	1	2	2	2	2	2	2	1	1	2	1	1	2	2	2	1	2	1	1	1	2
2020-03-25 09:08:47	2020-03-25 09:17:47	26	20	2	1	5	1	4	4	4	2	1	1	1	1	2	2	1	1	1	1	1	2	2	1	1	1	1	1	1	1	1	1	2	1	1	1	2	1	1	1	2	1	1	2	1	1	1	1
2020-03-25 09:11:34	2020-03-25 09:19:29	26	18	2	2	3	2	5	4	4	1	2	1	2	1	1	2	1	1	1	1	1	2	1	1	1	1	1	2	1	2	2	2	2	1	2	1	2	1	1	1	2	2	1	2	1	1	1	2
2020-03-25 09:18:23	2020-03-25 09:24:30	25	4	1	2	3	5	3	3	2	2	2	2	1	1	2	2	1	1	2	1	1	2	2	2	1	1	1	1	1	1	2	2	2	1	1	1	1	1	1	1	2	2	1	2	1	1	2	1
2020-03-25 09:19:30	2020-03-25 09:35:36	25	19	2	2	6	2	4	3	4	2	1	1	1	1	2	2	1	1	1	1	1	2	2	1	1	1	1	1	1	2	2	1	1	1	2	1	2	2	2	2	2	2	2	2	1	1	1	1
2020-03-25 09:28:03	2020-03-25 09:36:51	22	17	1	1	5	1	3	3	4	2	1	1	1	1	1	2		1	1	1	1	1	2		1		1	1	2	2	2	2	1	1	2	1	2	1	1	1	1	2	1	2	1	1	1	1
2020-03-25 09:30:53	2020-03-25 09:35:11	30	18	2	1	3	5	2	3	4	2	1	1	1	1	1	2	1	1	1	1	1	2	2	1	1	1	1	1	1	1	2	2	2	1	1	1	2	1	1	1	2	2	1	2	1	1	1	2
2020-03-25 09:34:44	2020-03-25 09:38:57	28	8	1	1	6	5	5	3	2	1	1	2	1	2	2	2	1	1	1	1	1	2	2	1	1	1	1	1	1	1	1	1	2	1	2	1	2	1	2	2	2	2	2	2	1	1	2	1
2020-03-25 09:37:32	2020-03-25 09:45:15	46		1	1	3	1	2	3	5	2	1	1	1	1	1	2	1	1	1	1	1	2	2	1	1	1	1	1	1	1	2	2	2	1	1	1	2	1	1	1	1	2	1	2	1	1	1	2
2020-03-25 09:38:13	2020-03-25 09:58:50	37	17	1	2	4	2	5	2	2	1	1	2	1	1	2	2	1	1	2	1	1	2	1	1	1	1	2	1	1	2	2	2	2	1		1	2	1		2	2				1	1
2020-03-25 09:52:12	2020-03-25 09:56:50	22		1	2	3	2	2	4	2	2	1	1	1	1	2	2	1	1	1	1	1	2	2	1	1	1	1	1	2	2	2	2	2	1	2	1	2	1	1	1	1	2	1	2	1	1	1	1
2020-03-25 09:52:22	2020-03-25 10:16:47	24	18	1	2	3	2	2	5	2	2	2	2	2	2	2	2	1	1	2	2	2		2	1	2	1	2	1	1	2	2	2	2	1	1	1	2	1	1	1	2	1	1	2	1	1	1	1
2020-03-25 09:52:43	2020-03-25 09:59:37	29	6	1	1	3		5	4	3	1	1	1	2	1	1	2	1	1	1	1	1	2	2	1	1	1	1	1	1	1	2	2	2	1	2	1	2	1	1	1	2	2	2	2	1	1	1	1
2020-03-25 09:59:09	2020-03-25 10:08:10	26	16	2	2	2	1	3	5	4	2	1	1	1	1	1	2	1	1	1	1	1	2	2	2	1	2	1	1	1	2	2	2	2	1	2	1	2	1	1	1	2	1	1	2	1	1	1	2
2020-03-25 10:00:00	2020-03-25 10:07:03	42	16	1	1	3	5	3	3	3	1	1	1		2	2	2	1	1	2	1	1	2	2	1	1	1	2	1	2		2	2	2	1	2	1	2	1	2	1	2	2	1	2	1	2	1	1
2020-03-25 10:00:24	2020-03-25 10:12:18	23	16	2	1	3	2	4	3	3	2	2	1	1	1	1	2	1	1	2	1	1	2	2	1	1	1	1	1	1	1	2	2	2	1		1		1	1				1	2	1	1	1	1
2020-03-25 10:00:33	2020-03-25 10:06:00	27	16	1	2	6	1	3	2	3		1	1	1	1			0	1	2	1	1	2	2	2	1	1	1	1	1	1	2	2	2	2	1	1	2	2	1	2	2	2	2	2	1	1	1	1
2020-03-25 10:02:09	2020-03-25 10:13:17	39	16	2	3	6	3	4	4	3	2	1	2	2	2	1	2	1	1	1	1	1	2	1	1	1	1	1	1	1	1	1	1	1	1	2	1	2	2	1	2	2	1	1	2	2	1	1	2
2020-03-25 10:02:49	2020-03-25 10:08:17	31	20	2	1	3	2	5	4	4	2	2	1	1	1	1	2	1	1	1	1	1	2	2	1	1	1	1	1	1	1	2	1	2	1	2	1	2	1	2	2	2	2	2	2	1	1	1	2
2020-03-25 10:04:21	2020-03-25 10:21:20	60	14	2	1	6	3	5	5	5	1	1	2	1	2	1	2	1	1	1	1	1	2	2	1	1	1	1	1	1	1	2	2	2	1	1	1	2	1	2	1	1	1	1	2	1	1	1	1
2020-03-25 10:09:31	2020-03-25 10:14:37	30	12	2	2	6	1	3	2	4	1	2	1	1	1	2	2	1	1	2	1	1	2	2	1	1	1	1	1	1	1	2	2	2	1	2	1	2	1	1	1	2	2	2	2	1	1	1	1
2020-03-25 10:13:21	2020-03-25 10:21:21	42	24	2	2	3	1	3	4	4	1	1	1	2	1	1	2	1	1	1	1	1	1	1	1	1	1	1	1	1	1	1	1	1	1	2	1	2	1	1	1	2	1	1	2	2	1	1	2
2020-03-25 10:15:24	2020-03-25 10:28:34	56	13	2	3	3	1	5		3	2	1	1	2	2	2	2	1	1	1	1	1	2	2	1	1	1	1	1	1	1	2	2	1	1	2	1	2	2	1	1	2	2	1	2	1	1	2	2
2020-03-25 10:17:45	2020-03-25 10:26:30	65	12	2	1	6	5	5	3	4	2	1	1	1	1	2	2	1	1	1	1	1	2	2	1	1	1	1	1	1	1	2	2	1	1	1	1	1	1	1	1	2	1	1	2	1	1	2	1
2020-03-25 10:18:34	2020-03-25 10:26:11	24	17	2	1	3	1	5	4	4	2	2	1	2	2	2	2	1	1	1	1	1	2	2	1	1	1	1	1	1	2	2	2	2	1	2	1	2	1	1	1	1	1	1	2	1	1	1	1
2020-03-25 10:18:49	2020-03-25 10:32:37	45	15	2	2		1	3	4	2	2	1	1	1	1	1	2	1	1	1	1	1	2	2	1	1	1	2	1	1	1	2	1	2	1	2	1	2	1	1	1	2	2	1	2	1	1	1	2
2020-03-25 10:19:15	2020-03-25 10:24:11	22	15	2	1	2	3	4	4	5	2	1	1	1	1	2	2	1	1	1	1	1	2	2	1	1	1	1	1	1	1	1	1	2	1	1	1	2	1	1	2	2	1	1	2	1	1	1	1
2020-03-25 10:23:52	2020-03-25 10:53:40	27	17	2	1	6	3	3	3	4	2	1	1	1	1	1	2	1	1	1	1	1	2	2	2	1	1	1	2	1	1	2	1	2	2	1	1	2	1	1	2	2	1	1	2	1	1	2	2
2020-03-25 10:23:55	2020-03-25 10:29:53	22	16	2	3	3	3	4	4	3	1	1	2	1	1	1	2	1	1	1	1	1	2	2	1	1	1	1	1	1	2	2	2	2	1	1	1	2	1	1	1	2	1	2	2	1	1	2	2
2020-03-25 10:31:13	2020-03-25 10:41:19	72	16	2	1	3	5	3	3	3	1	1	1	1	1	1	2	1	1	1	1	1	2	2	1	1	1	1	1	1	1	2	2	2	1	1	1	2	1	1	1	1	1	1	2	1	1	2	1
2020-03-25 10:33:10	2020-03-25 10:42:17	27	7	2	1	6	3	5	1	4	2	1	1	2	1	2	2	1	1	1	1	1	2	2	1	1	1	1	1	1	1	2	2	2	1	2	1	2	1	1	1	2	2	1	2	1	1	1	1
2020-03-25 10:33:26	2020-03-25 10:38:20	40	22	2	2	3	2	5	5	3	2	1	1	1	1	1	2	1	1	1	1	1	2	2	1	2	1	1	1	1	1	2	1	2	1	2	1	2	1	1	1	1	1	1	2	1	1	1	1
2020-03-25 10:34:44	2020-03-25 10:47:13	31	25	1	2	3		4	5	2	1	1	2	2	2	1	2	1	1	1	1	1	2	2	1	1	1	1	2	2	2	2	2	2	1	2	1	2	1	1	2	2	2	2	2	1	1	1	2
2020-03-25 10:36:30	2020-03-25 10:44:40	22	17	2	3	3	1	5	2	4	1	1	1	1	1	2	2	1	2	2	2	2	2	1	2	1	1	1	1	1	1	2	2	1	1	2	1	2	1	1	1	2	1	1	2	1	1	1	2
2020-03-25 10:39:14	2020-03-25 10:50:49	28	22	2	3	3	3	3	3	4	1	1	2	2	1	1	2	1	1	1	1	1	2	2	1	1	1	1	1	1	1	2	2	2	1	2	1	2	1	1	1	1	1	1	2	1	1	1	1
2020-03-25 10:39:29	2020-03-25 10:47:36	23	17	2	1	3	3	3	1	3	2	2	1	1	1	2	2	1	1	1	1	1	2	1	1	1	1	1	1	1	1	1	2	2	1	2	1	2	1	2	1	2	2	2	2	1	1	2	1
2020-03-25 10:39:31	2020-03-25 10:50:01	71	12	2	2	6	1	5	3	3	1	1	1	1	1			1	1	1	1	1	1	2	1	1	1	1	1	1	1	1	1		1		1		1	1	1		1	1	2	1	1
2020-03-25 10:46:46	2020-03-25 10:56:38	55	12	2	2	6	1	5	3	3	2	1	1	1	2	2	2	1	1	1	1	1	2	2	1	1	1	2	1	2	2	2	2	2	1	2	1	2	1	2	2	2	2	2	2	1	1	1	2
2020-03-25 10:46:56	2020-03-25 10:53:31	41	18	2	1	3	5	5	3	2	2	1	1	1	1	2	2	1	1	1	1	1	2	2	1	2	1	1	1	1	1	2	1	1	1	2	1	2	1	1	1	1	1	1	2	1	1	1	2
2020-03-25 10:50:59	2020-03-25 11:06:05	75	16	1	2	3	2	5	3	3	1	1	1	1	1	2	2	1	1	2	1	1	2	2	1	2	1	2	1	1	1	1	2	2	1	2	1	2	1	1	1	2	2	2	2	1	1	2	1
2020-03-25 10:58:51	2020-03-25 11:07:05	49	16	2	1	3	1	2	4	1	2	1	1	2	2	2	2	1	1	2	1	1	2	2	1	1	1	1	1	2	2	2	2	2	1	2	1	2	1	1	2	2	1	2	2	2	1	2	2
2020-03-25 11:01:56	2020-03-25 11:09:29	25		1	2	3	2	4	3	4	2	1	1	1	1	1	2	1	1	1	1	1	1	2	1	1	1	1	1	1	1	2	2	2	1	1	1	2	1	1	1	1	1	1	2	1	1	1	1
2020-03-25 11:03:23	2020-03-25 11:11:45	56	22	1	2	5	4	5	2	3	1	1	1	1	1	2	1	1	1	2	1	1	2	2	1	1	1	1	1	1	1	1	2	1	1	2	1	2	1	1	2	1	1	1	2	1	1	1	1
2020-03-25 11:04:45	2020-03-25 11:13:31	68	16	1	2	3	1	5	4	3	1	1						1	1		1	1			1		1		1	1	1	2	1	2	1	1	1	2	2	2	2	2	2	2		1	1	1	1
2020-03-25 11:08:21	2020-03-25 11:25:00	67	18	2	2	3	1	5	3	3	1	2	1	1	2	1	2	1	1		1	1	2	1	1	1	1	1	1	1	1	1	1	2	1	1	1	2	1	1	1	2	1	1	2	1	1	1	2
2020-03-25 11:11:31	2020-03-25 11:18:56	25	17	2	2	3	1	3	5	5	2	1	1	1	1	1	1	1	1	1	1	1	2	2	1	1	1	1	1	1	2	2	2	2	1	2	1	2	1	1	2	1	2	2	2	1	1	1	2
2020-03-25 11:11:51	2020-03-25 11:19:46	67	16	2				4	4	4	1	1	2	1	1	2	2	1	1	1	1	1	2	2	1	1	1	1	1	1	1	2	2	1	1	2	1	2	1	1	1	2	1	1	2	1	1	1	1
2020-03-25 11:14:34	2020-03-25 11:22:06	23	16	2	2	3	3	4	5	4	2	1	1	1	1	1	2	1	1	2	1	1	2	2	2	1	1	1	1	2	2	2	2	2	1	2	1	2	1	1	1	2	1	1	2	1	1	1	2
2020-03-25 11:18:07	2020-03-25 11:24:11	29	5	2	2	2	1	5	2	2	1	1	1	2	2	1	2	1	1	1	1	1	2	2	1	1	1	1	1	1	1	1	1	1	1	2	1	2	1	1	1	2	2	1	2	1	1	1	2
2020-03-25 11:20:15	2020-03-25 11:25:23				2	6	2	2	2	4	2	1		1	1	1	2	1	1	1		1	2	2	1	1	1	1	1	1	1	2	1	2	1	2	1	2	1	1	2	1	1	2	2	1	1	1	2
2020-03-25 11:21:00	2020-03-25 11:31:02	48	20	2		3		5	3	3	1	1	1	1	1	1	2	1	1	1	1	1	2	2	1	1	1	1	1	1	1	1	2	2	1	2	1	2	1	1	1	2	1	1	2	1	1	1	2
2020-03-25 11:21:07	2020-03-25 11:29:00	50	18	2	3	3	3	4	3	4	2	1	1	1	1	2	2	1	1	1	1	1	2	2	1	1	1	1	1	1	1	1	1	1	1	2	1	2	1	1	1	1	2	1	2	1	1	1	1
2020-03-25 11:25:50	2020-03-25 11:34:41	34	16	2	1	6	1	2	4	3	2	2	1	2	2	2	2	1	1	2	1	1	2	2	2	1		2	2	2	2	2	2	2	1	2	1	2	1	1	1	2	2	2	2	1	1	1	1
2020-03-25 11:26:33	2020-03-25 11:31:06	37	20	2	1	3		5	2	3	2	1	1	2	2	2	2	1	1	1	1	1	2	2	1	1	1	1	1	2	2	2	2	2	1	1	1	2	1	1	1	2	2	1	2	1	1	2	1
2020-03-25 11:28:35	2020-03-25 12:33:45	49	21	2	1	6	3	5	3	3	2	1	2	1	1	1	2	1	1	2	1	1	2	1	1	1	1	2	1	1	1	1	1	2	1	2	1	2	1	2	1	2	2	2	2	1	1	1	1
2020-03-25 11:28:41	2020-03-25 12:44:32	54	25	2	2	3	2	4	2	4	1	1	1	2	1	1	2	1	1	1	1	1	2	1	1	1	1	1	1	1	1	1	1	2	1	1	1	1	1	1	1	1	1	1	2	1	1	1	1
2020-03-25 11:30:50	2020-03-25 11:41:30	28	6	2	2	6	1	5	5	4	2	1	1	1	1	1	2	1	1	1	1	1	2	2	1	1	1	1	1	1	1	2	1	2	1	1	1	2	1	1	1	2	1	1	2	1	1	1	1
2020-03-25 11:30:55	2020-03-25 11:38:18	30	12	2	2	6	2	4	2	2	2	1	1	1	1	2	2	1	1	1	1	1	2	2	1	1	1	1	1	1	1	1	1	1	1	2	1	2	1	1	2	2	2	1	2	1	1	1	1
2020-03-25 11:36:07	2020-03-25 11:41:39	27	17	1	2	3	1	1	1	2	2	1	2	1	1	2	2	1	1	1	1	1	2	2	1	1	1	2	1	2	2	2	2	1	1	2	1	2	1	2	2	2	2	2		1		1	1
2020-03-25 11:38:24	2020-03-25 11:44:45	38	18	2	1	3	3	4	3	3	2	1	1	1	1	1	2	1	1	1	1	1	2	2	1	1	1	1	1	1	1	1	1	2	1	2	1	1	1	1	1	1	1	1	2	1	1	1	2
2020-03-25 11:40:06	2020-03-25 11:48:50	45		2	2	3	1	3	3	2	1	1	1	1	1	1		1	1	1	1	1	2	1	1	1	1	1	1	1	1	1	1	2	1	2	1	2	1	1	2	2	2	1	2	1	1	1	1
2020-03-25 11:50:03	2020-03-25 11:55:24	32		2	2	3	1	5	3	5	2	1	1	1	1	1	2	1	1	2	1	1	2	2	1	1	1	1	1	1	2	2	2	2	1	2	1	2	1	1	2	2	2	1	2	1	1	1	1
2020-03-25 11:50:53	2020-03-25 12:02:12	68	14	2	2	1	2	5	3	4	1	1	1			1	1	1	1	1	1	1		1	1	1	1	1	1	1	1	1	1		1		1		1	1	1	1	1	1		1	1
2020-03-25 11:59:22	2020-03-25 12:04:59	29	16	2	2	3	3	5	3	4	1	1	1	1	1	1	2	1	1	1	1	1	2	2	1	1	1	1	1	1	1	1	1	2	1	2	1	2	1	1	1	2	2	2	2	1	1	1	1
2020-03-25 12:06:00	2020-03-25 12:16:39	62	16	2	1	3	3	5	3	4	2	1	1	1	2	2	2	1	1	1	1	1	2	2	1	1	1	1	1	2	1	1	1	2	1	2	1	2	1	1	1	2	1	1	2	1	1	2	1
2020-03-25 12:11:44	2020-03-25 12:28:37	32		2	2	3	3	4	4	3	2	1	1	1	1	1	1	1	1	1	1	1	1	2	1	1	1	1	1	1	1	2	2	2	1	2	1	2	1	1	1	2	2	2	2	1	1	2	1
2020-03-25 12:12:26	2020-03-25 12:21:17	23	17	2	2	1	1	3	3	3	1	1	1	1	2	1	2	1	1	1	1	1	2	2	1	1	1	1	1	1	1	2	1	2	1	2	1	2	1	1	1	2	2	2	2	1	1	1	1
2020-03-25 12:16:11	2020-03-25 12:37:42	29	15	2	2	6	1	5	4	5	2	1	1	1	1	2	2	1	1	1	1	1	2	2	1	1	1	1	1	1	1	1	1	1	1	2	1	2	1	2	1	1	1	1	1	2	2	2	1
2020-03-25 12:18:23	2020-03-25 12:33:44	40		1	2	6	1	2	3	5	1	1	2	2	2	2	2	1	1	1	1	1	2	2	1	1	1	1	1	1	1	1	1	2	1	2	1	2	1	1	1	2	1	2	2	1	2	1	1
2020-03-25 12:19:34	2020-03-25 12:24:24	28	16	2	2	3	1	3	2	4	2	1	1	1	1	1	2	1	1	1	1	1	2	1	1	1	1	1	1	1	1	2	2	2	1	1	1	2	1	1	1	2	1	1	2	1	1	2	2
2020-03-25 12:21:25	2020-03-25 12:27:09	60	16	1	2	3	1	5	4	4	2	1	1	1	1	1	2	1	1	2	1	1	2	2	1	1	1	1	1	1	1	2	2	1	1	2	1	2	1	1	2	2	2	1	2	1	1	2	1
2020-03-25 12:22:49	2020-03-25 12:27:14	61	13	2		3		5	3	4	2	1	1	1	1	2	2	1	1	2	1	1	2	1	1	1	1	1	1	1	1	2	2	2	1	2	1	2	1	1	2	1	2	2	2	1	1	1	2
2020-03-25 12:23:02	2020-03-25 12:30:31	44	16	2	2	6		4	3	4	1	1	2	2	2	1	2	1	1	1	1	2	2	1	2	1	1	1	1	1	1	2	2	2	1	2	1	2	1	1	1	1	1	2	2	1	1	1	2
2020-03-25 12:23:59	2020-03-25 12:32:24	52	12	2	2	3	4	4	4	4	1	1	1	1				1	1	1	1	1	1	1	1	1	1	1	1	2	2	2	2	2	1	2	1	2	1	1	1	2	1	1	2	1	1	1	1
2020-03-25 12:25:38	2020-03-25 12:31:17	28	12	1	1	3	2	3	4	2	2	1	1	2	2	2	2	1	1	1	1	1	2	2	2	1	1	1	1	1	1	2	2	2	1	2	1	2	1	1	1	2	2	1	2	1	1	1	2
2020-03-25 12:27:11	2020-03-25 12:32:37	42	12	2	2	6	3	1	2	2	1	1	1	1	1	1	1	1	1	1	1	1	2	2	1	1	1	1	1	2	2	2	2	2	1	2	1	2	1	1	2	1	2	1	2	1	1	1	1
2020-03-25 12:27:15	2020-03-25 12:32:56	29	12	1	3	3	1	5	4	3	1	1	1	1	1	1	2	1	1	1	1	1	2	2	1	1	1	1	1	1	1	2	1	2	1	2	1	2	1	1	2	2	2	1	1	1	1	1	2
2020-03-25 12:30:23	2020-03-25 12:37:01	65	18	1	2	6	2	1	1	3	2	1	1	1	2	2	2	1	1	1	1	1	2	2	1	1	1	1	1	1	1	2	2	1	1	2	1	2	1	1	1	2	2	1	2	1	1	1	2
2020-03-25 12:30:40	2020-03-25 13:05:06	33	13	2	2	2	1	2	1	3		1	1	1	1	1		1	1	1	1	1	1	1	1	1	1	1	1	1	1	1	1	2	1	1	1	1	1	1	1	1	1	1	2	1	1	1	1
2020-03-25 12:32:58	2020-03-25 12:42:24	48	14	2	2	6	3	5	4	3	1	1	1	1	2	1	2	1	1	1	1	1	2	2	1	1	1	1	1	1	1	1	2	2	1	2	1	2	1	1	2	2	1	2	2	1	1	1	2
2020-03-25 12:35:34	2020-03-25 12:58:59	22		1	2	6	3	3	2	4	2	1	1	2	1	1	2	1	1	1	1	1	2	2	1	1	1	1	1	1	2	2	2	2	1	1	1	2	1	1	1	1	1	1	2	1	1	2	1
2020-03-25 12:37:58	2020-03-25 12:47:26	59	16	2	2	6	3	5	3	2	2	1	2	2	2	1	2	1	1	2	1	1	2	1	1	1	1	1	1	1	1	2	1	1	1	2	1	2	1	1	2	2	2	2	2	2	1	2	2
2020-03-25 12:40:10	2020-03-25 12:48:55	25	14	2	2	3	3	2	3	2	2	2	1	2	1	2	2	1	1	2	1	1	2	2	2	1	1	2	1	1	1	2	2	2	1	2	1	2	2	1	1	2	2	1	2	1	1	1	2
2020-03-25 12:41:13	2020-03-25 12:52:51	22	16	2	2	4	1	4	3	4	2	1	1	1	1	2	2	1	1	1	1	1	2	1	1	1	1	1	1	1	1	1	2	2	1	1	2	2	1	1	1	2	1	1	2	1	1	1	1
2020-03-25 12:43:18	2020-03-25 12:49:00	23	4	2	1	4	3	3	3	4	2	1	1	1	1	2	2	1	1	2	1	1	2	2	1	1	1	2	1	1	1	1	1	2	1	2	1	2	1	1	2	1	1	1	2	1	1	1	1
2020-03-25 12:45:32	2020-03-25 12:57:52	26	16	1	2	3	4	5	4	4	2	1		1	1	2	2	1	1	1	1	1	2	2	1	1	1	1	1	1	1	1	1	1	1	1	1	2	1	1	2	2	2	2	2	1	1	2	2
2020-03-25 12:45:34	2020-03-25 12:50:30	22	4	2	3	3	4	2	3	4	2	1	1	1	1	1	2	1	1	1	1	1	2	2	2	1	1	1	1	2	2	2	1	2	1	2	1	2	1	1	1	2	1	1	2	1	1	1	2
2020-03-25 12:47:15	2020-03-25 12:56:56	33	20	2		6		2	3	3	2	2	1	2	2	2	2	1	1	2	1	1	2	2	1	1	1	2	1	1	1	2	1	2	1	2	1	2	1	1	1	1	1	1	2	1	1	1	1
2020-03-25 12:47:16	2020-03-25 12:57:37	50	13	2	2		3	5	3	5	1	1	2	1	2	1	2	1	1	1	1	1	1	1	1	1	1	1	1	1	1	1	1	2	1	2	1	2	1	1	2	1	1	2	2	1	1	1	1
2020-03-25 12:49:07	2020-03-25 13:08:38	54	16	2	1	3		5	3	3	2	1	1	1	1	1	2	1	1	1	1	1	2	2	1	1	1	1	1	1	1	2	2	1	1	2	1	2	1	1	1	2	1	2	2	1	1	1	2
2020-03-25 12:49:36	2020-03-25 13:05:27	36	18	1	2	6	1	1	3	5	2	2	1	2	1	2	2	1	1	2	1	1	2	2	1	1	1	2	1	1	2	2	2	2	1	2	1	2	1	1	2	2	2	1	2	1	1	2	1
2020-03-25 12:49:53	2020-03-25 12:55:35	47	20	2	1	3	3	5	3	5	2	1	1	1	1	2	2	1	1	2	1	1	2	2	1	1	1	1	1	1	2	2	2	2	1	2	1	2	1	1	2	2	1	2	2	2	1	1	1
2020-03-25 12:49:59	2020-03-25 13:01:00	22	18	2	1	3	2	1	2	2	1	1	1	1	2	1	2	1	1	1	1	1	2	1	1	1	1	1	1	1	1	2	1	1	1	2	1	1	1	1	1	2	2	1	2	1	1	1	1
2020-03-25 12:50:01	2020-03-25 12:56:05	50		2	1	6	2	5	4	5	2	1	1	1	1	1	2	1	1	1	1	1	2	2	1	1	1	2	1	1	1	1	1	1	1	2	1	2	1	2	1	1	2	2	2	1	2	2	2
2020-03-25 12:50:02	2020-03-25 12:58:37	51	16	2	1	3	2	5	5	3	1	1	1	1	1	2	2	1	1	1	1	1	2	2	1	1	1	1	1	1	1	1	1	1	1	2	1	2	1	1	1	1	1	1	2	1	1	1	1
2020-03-25 12:52:11	2020-03-25 12:58:14	30	16	2	2	3	2	5	3	3	2	1	1	1	1	1	2	1	1	1	1	1	2	2	1	2	1	1	1	1	1	1	1	2	1	2	1	2	1	1	2	2	2	1	2	1	1	1	1
2020-03-25 12:52:46	2020-03-25 13:22:12	26	16	1	2	3	4	5	4	3	1	2	2	2	2	1	2	1	1	1	1	1	2	2	1	1	1	1	1	1	2	2	2	2	1	2	1	2	1	1	2	2	2	1	2	1	1	1	2
2020-03-25 12:53:28	2020-03-25 12:59:13	50	16	1	2	3	4	4	3	4	2	1	1	1	2	1	2	1	1	1	1	1	2	2	1	1	1	1	1	1	1	1	1	2	1	2	1	2	1	1	1	2	1	1	2	1	1	1	1
2020-03-25 12:54:15	2020-03-25 13:01:48	55	12	2	2	3	4	5	5	3	2	1	1	1	2	2	2	1	1	1	1	1	1	1	1	1	1	1	1	1	1	1	1	2	1	2	1	2	1	1	1	1	1	1	2	1	1	2	2
2020-03-25 12:54:15	2020-03-25 13:11:43	60	21	1	2	5	4	5	5	5	1	1	2	1	1	2	2	1	1	1	1	1	2	2	1	2	1	1	1	1	1	2	2	2	1	1	1	2	1	1	2	1	1	1	2	1	1	1	1
2020-03-25 12:54:49	2020-03-25 12:59:55	31	18	2	1	3	2	5	3	2	2	1	1	1	1	1	2	1	1	1	1	1	2	2	1	1	1	1	1	1	1	2	1	2	1	2	1	2	1	1	1	1	1	1	2	1	1	2	2
2020-03-25 12:56:29	2020-03-25 13:05:43	26		2	1	6	1	3	3	5	2	2	2	2	2	2	2	1	1	1	1	1	1	1	1	1	1	1	1	1	1	1	1	1	1	2	1	2	1	1	1	2	1	1	2	1	1	1	1
2020-03-25 12:58:45	2020-03-25 13:11:12	37		2	2	6	4	5	4	3	2	1	1	1	1	2	2	1	1	1	1	1	2		2	1	1	1	1	1	1	1	1	1	1	1	1	2	1	1	1	1	1	1	2	2	1	1	1
2020-03-25 12:59:59	2020-03-25 13:09:41	67	14	2	2	3	2	4	2	2	1	1	1	2	2	2	2	1	1	1	1	1	2	1	1	1	1	1	1	1	2	2	2	2	1	2	1	2	1	1	1	2	2	2	2	1	1	1	1
2020-03-25 13:00:56	2020-03-25 13:08:18	54	19	1	2	3	2	4	4	4	1	1	1	1	1	1	1	1	1	1	1	1	2	2	1	1	1	1	1	1	1	2	1	1	1	2	1	2	1	1	2	2	2	1	2	1	1	2	2
2020-03-25 13:01:08	2020-03-25 13:06:48	38	16	2	1	3	3	3	4	4	2	1	1	2	1	1	2	1	1	1	1	1	2	2	1	1	1	1	1	1	1	2	1	2	1	1	1	2	1	1	2	2	1	1	2	1	1	2	2
2020-03-25 13:01:18	2020-03-25 13:07:26	24	20	1	2	3	1	3	4	4	1	1	1	1	1	2	2	1	1	2	1	1	2	2	1	1	1	1	1	1	1	2	1	2	1	1	1	2	1	1	1	1	2	1	2	1	1	2	1
2020-03-25 13:01:32	2020-03-25 13:09:42	68	18	2	1	3	3	5	4	4	1	1	1	1	2	2	2	1	1	1	1	1	2	1	1	1	1	1	1	1	1	1	2	1	1	2	1	2	1	1	1	1	1	1	2	1	1	2	1
2020-03-25 13:02:02	2020-03-25 13:08:36	56	18	1	2	3	1	3	3	3	1	1	1	1	1	1	2	1	1	1	1	1	2	2	1	2	1	1	1	1	1	1	1	1	2	2	1	2	1	1	1	2	2	1	2	1	1	1	1
2020-03-25 13:02:14	2020-03-25 13:08:31	57	16	2	2	6	2	4	3	4	1	1	1	1	2	1	2	1	1	1	1	1	2	1	1	1	1	1	1	1	1	1	1	1	1	2	1	2	1	1	1	2	1	1	2	1	1	1	1
2020-03-25 13:05:10	2020-03-25 13:11:42	45	8	2	2		3	3	3	5								1	1	1	1	1	2	2	2	1	1	1	1	2	2	2	2	2	1	1	1	2	1	1	1	2	1	1	2	1	1	1	2
2020-03-25 13:08:21	2020-03-25 13:15:22	31		2	2	5	3	5	3	5	2	1	1	1	1	1	2	1	2	1	1	1	2	1	1	1	1	1	1	1	1	1	1	1	1	1	1	2	1	1	1	2	1	1	2	1	1	1	2
2020-03-25 13:11:07	2020-03-25 13:21:56	31	12	2	2	3	1	3	3	4	2	1	1	1	2	1	2	1	1	1	1	1	2	2	1	1	1	1	1	1	2	2	2	2	1	2	1	2	1	1	2	1	2	2	2	1	1	1	2
2020-03-25 13:11:59	2020-03-25 13:20:05	42	20	2	2	3	2	3	4	3	2	1	2	1	2	1	2	1	1	1	1	1	2	2	1	1	1	1	1	1	1	2	1	2	1	2	1	2	1	2	1	1	1	1	2	1	1	1	1
2020-03-25 13:13:07	2020-03-25 13:20:17	44	18	2	2	6	4	4	3	4	2	1	1	1	1	1	2	1	1	1	1	1	2	2	1	1	1	1	1	1	1	1	1	2	1	1	1	2		1	2	2	2	1	2	1	1	2	1
2020-03-25 13:13:34	2020-03-25 13:20:51	42	19	2	1	3	1	5	4	4	2	1	1	1		1	2	1	1	1	1	1	2	2	1	1	1	1	1	1	1		1		1	1	1	2	1	1	2	2	1	1	2	1	1	2	2
2020-03-25 13:14:35	2020-03-25 13:20:08	25		2	2	3	1	5	4	5	2	1	1	1	1	1	2	1	1	1	1	1	2	2	1	1	1	1	1	1	1	2	1	1	1	1	1	2	1	1	1	2	1	1	2	1	1	1	2
2020-03-25 13:14:58	2020-03-25 13:23:12	52	16	2	2	3	1	4	4	4	1	1	2	2	2	2	2	1	1	1	1	1	2	1	1	1	1	1	1	1	1	2	2	1	1	2	1	2	1	1	1	1	1	1	2	2	1	1	1
2020-03-25 13:15:12	2020-03-25 13:24:12	53		2	1	3	1	5		3	2	2	1	1	1	2	2	1	1	1	1	1	2	1	1	1	1	1	1	1	1	1	1	2	1	2	1	2	1	1	1	2	1	1	2	1	1	1	2
2020-03-25 13:15:56	2020-03-25 13:21:28	60	13	2	2	6	1	5	3	4	2	1	1	1	2	2	2	1	1	1	1	1	2	2	1	1	1	1	1	1	1	1	2	2	1	2	1	2	1	1	1	1	2	1	2	2	1	1	2
2020-03-25 13:15:56	2020-03-25 13:27:16	30	4	2	2	3	3	5	3	4	1	1	1	1	1	2	2	1	1	1	1	1	2	2	1	1	1	1	1	1	2	2	2	2	1	2	1	2	1	1	1	2	2	1	2	1	1	1	1
2020-03-25 13:16:55	2020-03-25 13:37:25	60	17	1	2	1	4	3	3	1	1	1	1			1		1	1	1	1	1	2	2	1	1	1	1	1				1	1	1	1	1	2	1	1	2	2	2	1	2	1	1	2	2
2020-03-25 13:17:32	2020-03-25 13:51:37	52	16	2	2	3	1	5	3	4	2	1	2	2	1	1	2	1	1	1	1	1	2	2	1	1	1	1	1	1	1	1	1	1	1	2	1	2	1	1	1	2	2	1	2	1	1	1	1
2020-03-25 13:17:37	2020-03-25 13:28:32	52	18	2	2	3	2	5	5	2	2	1	2	1	1	1	2	1	1	1	1	1	2	2	1	1	1	1	1	1	1	2	1	2	1	2	1	2	1	1	2	2	2	2	2	1	1	1	2
2020-03-25 13:18:11	2020-03-25 13:25:17	42	16	2	2	6	4	4	2	4	1	1	1	1	1	1	1	1	1	1	1	1	2	2	1	1	1		1	1	1	1	1	2	1	2	1	2	1	1	1	1	2	1	2	1	1	1	2
2020-03-25 13:21:20	2020-03-25 13:27:12	6	16	2	1	3	3	5	4	5	1	1	2	2	2	1	2	1	1	1	1	1	2	2	1	1	1	1	1	1	1	2	1	2	1	2	1	2	1	1	1	2	2	2	2	1	1	1	2
2020-03-25 13:21:27	2020-03-25 13:32:19	26	16	1	2	3	2	4	3	4	2	1	1	1	1	1	1	1	1	2	1	1	1	1	1	1	1	1	1	1	1	2	2	2	1	2	1	2	1	1	1	2	1	1	2	1	1	1	1
2020-03-25 13:22:15	2020-03-25 13:37:21	34	20	2	1	3	3	3	4	3	1	1	1	1	1	1	2	1	1	1	1	1	2	2	1	1	1	1	1	1	2	2	2	2	1	1	1	2	2	1	2	2	2	1	2	2	2	1	2
2020-03-25 13:22:33	2020-03-25 13:30:05	35	15	1	1	6	3	3	3	2	2	2	2	2	1	1	2	1	1	1	1	1	2	1	1	1	1	2	1	1	2	2	2	2	1	2	1	2	1	1	1	2	2	2	2	1	1	2	1
2020-03-25 13:22:40	2020-03-25 13:34:09	38	16	2	2	2	3	5	3	4	2	1	1	1	1	1	1	1	1	1	1	1	2	2	1	1	1	1	1	1	1	1	1	2	1	2	1	2	1	1	1	2	2	1	2	1	1	1	1
2020-03-25 13:23:48	2020-03-25 13:31:39	42		2	3	6	1	4	4	3	2	1	2	1	1	1	2	1	1	1	1	1	2	1	1	1	1	1	1	1	2	2	1	2	1	2	1	2	1	1	1	2	1	1	2	1	1	1	1
2020-03-25 13:24:45	2020-03-25 13:31:28	33	20	2	2	3	3	5	3	5	1	1	1	1	1	1	2	1	1	1	1	1	2	2	1	1	1	1	1	1	1	2	2	2	1	2	1	2	1	1	1	2	2	1	2	1	1	1	1
2020-03-25 13:28:24	2020-03-25 13:33:34	33		2	2	3	3	5	5	4	1	1	1	2	2	1	2	1	1	1	1	1	2	2	1	1	1	1	1	1	1	2	1	1	1	1	1	2	1	1	1	1	1	1	2	1	1	1	2
2020-03-25 13:33:31	2020-03-25 13:43:39	66	18	2	2	3	4	4	3	2	1	1	1	1	2	2	2	1	1	1	1	1	2	2	1	1	1	1	1	2	2	2	2	2	1	2	1	2	1	1	1	1	1	1	2	2	2	1	2
2020-03-25 13:33:56	2020-03-25 13:40:58	65	20	2	2	3	1	5	3	3	2	1	1	2	1	2	2	1	1	2	1	1	2	2	1	1	1	2	1	2	2	2	2	2	1	1	1	2	1	1	1	1	1	1	2	1	1	2	2
2020-03-25 13:36:23	2020-03-25 13:41:56	53	17	2	1	3	1	5	4	4	1	1	1	2	1	2	2	1	1	2	1	1	2	2	1	1	1	1	1	1	1	1	1	2	1	2	1	2	1	1	1	2	1	1	2	1	1	1	1
2020-03-25 13:37:15	2020-03-25 13:46:32	45	13	2	1	6	3	3	3	3	2	1	1	1	1	1	2	1	1	2	1	1	2	2	1	1	1	2	1	1	2	2	2	2	1	2	1	2	1	2		2	1	2	2	1	1	1	1
2020-03-25 13:38:17	2020-03-25 13:47:41	44	15	2	2	6	3	5	5	5	2	1	1	1	1	1	2	1	1	1	1	1	1	1	1	1	1	1	1	1	1	1	1	1	1	2	1	2	1	1	2	2	2	2	2	1	1	1	2
2020-03-25 13:40:29	2020-03-25 13:45:22	25	3	1	2	6	3	3	5	3	2	2	1	1	1	2	2	1	1	2	1	1	2	2	1	1	1	2	1	1	1	2	1	1	1	2	1	2	1	1	1	2	2	1	2	1	1	1	2
2020-03-25 13:41:19	2020-03-25 13:54:00	62	20	2	2	3	1	5	5	5	1	1	1	2	2	1	2	1	1	1	1	1	2	2	1	1	1	1	1	1	1	2	1	2	2	1	1	2	1	1	2	2	2	1	2	2	1	1	2
2020-03-25 13:48:09	2020-03-25 13:55:11	50	17	2	2	6	1	5	4	4	2	1	1	2	2	2	2	1	1	1	1	1	2	1	1	1	1	1	1	1	1	1	1	1	1	1	2	2	1	1	2	2	1	1	2	2	1	2	2
2020-03-25 13:49:44	2020-03-25 13:57:40	43	19	2	2	6	2	5	4	4	2	1	1	1	1	1	2	1	1	1	1	1	2	1	1	1	1	1	1	1	1	2	1	1	1	2	1	2		1	2	2	1	1	2	1	1	1	2
2020-03-25 13:50:06	2020-03-25 13:56:24	42	18	2	2	6	1	3	3	2	2	1	1	2	2	1	2	1	1	2	1	1	2	2	1	1	1	2	1	1	1	2	2	1	1	2	1	2	1	1	2	2	1	1	2	1	1	2	2
2020-03-25 13:50:07	2020-03-25 13:59:08	66	20	2	2	3	1	4	3	4	1	1	1	1	1	2	2	1	1	2	1	1	2	2	1	1	1	1	1	1	1	2	1	2	1	2	1	2	1	1	1	1	1	1	2	1	1	1	2
2020-03-25 13:50:28	2020-03-25 13:59:33	67	16	2	2	3	3	4	4	4	1	1	1	1	2	2	2	1	1	1	1	1	2	2	1	1	1	1	1	1	1	1	1	1	1	2	1	2	1	1	1	2	1	1	2	1	1	1	2
2020-03-25 13:50:29	2020-03-25 13:55:16	28	4	2	2	6	4	5	3	3	1	1	2	2	2	1	2	1	1		1	1	2	2		1	1		1	1	1	1	1	1	1	2	1	2	1	1	2	2	2	1	1	1	1	1	1
2020-03-25 13:51:52	2020-03-25 13:56:28	25	20	2	2	3	1	3	2	4	2	1	1	1	1	2	2	1	1	1	1	1	2	2	1	1	1	1	1	1	1	2	2	2	1	2	1	2	1	2	1	1	1	1	2	1	1	1	1
2020-03-25 13:52:00	2020-03-25 14:02:31	44	18	1	1	6	3	5	4	4	1	1	1	2	2	2	2	1	1	1	1	1	2	2	1	1	1	1	1	1	1	2	2	2	1	2	1	2	1	1	1	2	1	1	2	2	1	2	1
2020-03-25 13:52:58	2020-03-25 13:57:19	41	14	1	4	3	2	1	1	1	2	1	2	1	1	1	2	1	1	2	1	2	2	2	2	2	1	2	2	2	2	2	2	2	1	2	1	2	2	1	2	2	2	2	2	1	1	2	2
2020-03-25 13:53:07	2020-03-25 13:58:57	26	17	2	2	3	3	1	2	3	2	2	1	2	1	2	1	1	1	2	1	1	2	2	1	1	1	1	2	1	1	2	2	2	1	1	1	2	1	2	1	2	2	2	2	1	1	2	2
2020-03-25 13:56:11	2020-03-25 14:02:46	19	5	1	2		1	3	4	2	2	1	1	1	1	1	2	1	1	1	1	1	2	2	1	1	1	1	1	1	1	1	1	2	1	1	1	2	1	1	1	2	2	1	2	1	1	1	1
2020-03-25 13:56:12	2020-03-25 14:03:14	37	4	2	2	6	1	3	3	2	1	1	1	1	2	1	2	1	1	1	1	1	2	2	1		1	1	1	1	1		2	2	2	2	1	2	1	1	1	2	2	1	2	1	1	2	2
2020-03-25 13:59:10	2020-03-25 14:03:47	22	12	2	2	6	1	5	3	4	2	1	1	1	1	1	2	1	1	1	1	1	2	2	1	1	1	1	1	1	1	2	1	2	2	2	1	2	1	1	1	1	1	1	2	1	1	1	1
2020-03-25 13:59:21	2020-03-25 14:06:12	48	20	2	2	6	3	5	4	5		1	2	2	2	1	2	1	1	1	1	1	2	1	1	1	1	1	1	1	1	1	2	1	1	2	1	2	1	1	2	2	1	1	2	1	1	1	2
2020-03-25 14:00:01	2020-03-25 14:06:06	25	5	2	2	6	1	5	4	4	1	1	1	2	1	2	2	1	1	1	1	1	2	2	1	1	1	1	1	1	1	1	1	1	1	2	1	2	1	1	1	1	1	1	2	1	1	1	2
2020-03-25 14:01:26	2020-03-25 14:10:23	57	15	2	2	3	5	5	2	5	2	2	1	1	2	2	2	1	1	2	1	1	1	1	1	1	1	1	1	1	1	2	2	2	1	1	1	2	1	1	1	1	1	1	2	1	1	1	2
2020-03-25 14:02:56	2020-03-25 14:09:16	43	16	2	2	3	2	3	3	5	2	2	1	1	1	1	2	1	1	1	1	1	2	1	1	1	1	1	1	1	2	2	1	2	1	2	1	2	1	1	1	1	1	1	2	1	1	2	1
2020-03-25 14:04:36	2020-03-25 14:12:42	37	18	2	2	6	3	4	1	4	2	1	1	2	2	2	2	1	1	1	1	1	2	2	1	1	1	1	1	1	1	2	2	2	1	1	2	2	1	1	1	2	1	1	2	1	1	1	2
2020-03-25 14:06:26	2020-03-25 14:12:24	48	16	2	3	6	3	5	4	4	2	1	1	1	1	2	2	1	1	1	1	1	2	2	2	1	1	2	1	1	1	2	2	2	1	2	1	2	1	1	1	2	2	1	2	1	1	1	1
2020-03-25 14:06:44	2020-03-25 14:13:54	56	14	1	1	6	1	3	1	2	2	1	1	1	1	1	2	1	1	1	1	1	2	2	2	1	1	1	1	2	2	2	2	2	1	1	1	2	1	1	2	2	2	1	1	2	2	2	1
2020-03-25 14:07:38	2020-03-25 14:13:56	21	16	1	1	5	3	3	3	3	2	1	1	1	1	2	2	1	1	1	1	1	2	2	1	1	1	1	1	1	1	1	2	1	1	2	1	2	1	1	2	1	2	1	2	1	1	1	2
2020-03-25 14:11:21	2020-03-25 14:17:37	31	12	2	2	3	4	3	4	5	1	2	1	1	1	2	2	1	1	1	1	1	2	2	1	1	1	1	1	1	1	2	1	2	1	1	1	2	1	1	1	1	1	1	2	1	1	1	1
2020-03-25 14:12:40	2020-03-25 14:22:01	45		2	2		1	4	4	4	2	1	1	1	1	2	2	1	1	1	2	1	2	2	1	1	1	1	1	1	1	2	2	1	1	2	1	2	1	1	1	1	1	1	2	1	1	1	1
2020-03-25 14:14:05	2020-03-25 14:19:43	26	15	1	2	3	1	4	2	2		1	1		1			1	1	2	1	1	2	2	1	1	1	2	1	1	1	2	2	2	1	2	1	2	1	1	1	1	1	1	2	1	1	1	1
2020-03-25 14:17:19	2020-03-25 14:22:26	32	13	2	3	3	1	3	5	5	1	1	1	1	1	1	2	1	1	1	1	1	2	2	1	1	1	1	1	1	1	1	1	1	1	2	1	2	1	1	1	2	1	1	2	1	1	1	2
2020-03-25 14:20:56	2020-03-25 14:28:04	40	16	2	2	6	2	4	5	3	1	1	1	1	1	1	1	1	1	1	1	1	2	1	1	1	1	1	1	1	1	1	1	2	1	2	1	2	1	1	2	1	1	1	2	1	1	1	2
2020-03-25 14:21:56	2020-03-25 14:32:58	37	20		2	3	1	5	5	5	2	1	1	2	1	1	2	1	1	1	1	1	2	2	1	1	1	1	1	1	1	1	1	1	1	2	1	2	1	1	1	1	1	1	2	1	1	1	1
2020-03-25 14:21:59	2020-03-25 14:29:14	42	18		3	6	3	5	4	4	1	1	1	1	1			1	1	1	1	1	2	2	1	1	1	1	1	1	1	2	1	1	1	2	1	2	1	1	2	2	1	1	2	1	1	1	2
2020-03-25 14:23:08	2020-03-25 14:28:24	28	16	2	1	3	2	5	2	4	2	1	1	1	2	1	2	1	1	1	1	1		2	1	1	1	1	1	1	1	1	1	2	1	2	1	2	1	1	2	2	2	2	2	1	1	1	1
2020-03-25 14:23:31	2020-03-25 14:28:57	25	13	2	1	6	2	3	3	3	2	1	1	1	1	1	2	1	1	1	1	1	2	2	1	1	1	1	1	1	1	2	1	2	1	1	1	2	1	1	2	2	2	1	2	1	1	1	1
2020-03-25 14:27:59	2020-03-25 14:37:16	66	18	2	2	3	2	4	3	3	2	1	1	1	1	1	1	1	1	1	1	1	2	2	1	1	1	2	1	1	1	1	1	1	1	2	1	2	1	1	1	2	2	1	2	1	1	2	1
2020-03-25 14:28:45	2020-03-25 14:35:13	29	23	2	2	2	3	5	5	5	2	1	1	2	2	1	2	1	1	1	1	1	2	2	1	1	1	1	1	1	1	1	1	1	2	2	1	2	1	1	2	1	1	1	2	1	1	1	2
2020-03-25 14:34:09	2020-03-25 14:43:20	48	17	2	1	3	2	2	3	2	2	1	1	1	1	1	2	1	1	1	1	1	2	2	1	1	1	1	1	1	1	1	1	1	1	2	1	2	1	1	1	1	1	1	2	1	1	1	1
2020-03-25 14:38:43	2020-03-25 14:45:53	54	22	2	1	3	3	4	3	5	1	2	1	1	1	1	2	1	1	1	1	1	2	1	2	1	1	1	1	1	1	1	1	1	1	2	1	2	1	1	1	2	2	2	2	1	1	1	1
2020-03-25 14:41:37	2020-03-25 14:49:00	47		2	2	6	2	3	3	3	2	1	1	1	1	1	2	1	1	1	1	1	1	1	1	1	1	1	1	1	1	2	2	1	1	1	1	2	1	1	1	2	1	1	2	1	1	2	2
2020-03-25 14:41:38	2020-03-25 14:52:18		16	2	1	3	1	2	4	4	2	2	1	1	1	1	2	1	1	1	1	1	2	2	1	1	1	1	1	1	1	1	2	2	1	2	1	2	1	2	1	1	1	1	2	1	1	2	1
2020-03-25 14:48:39	2020-03-25 15:01:12	73	16	2	2	3	4	3	2	3	2	1	2	1	1	1	2	1	1	1	1	1	1	1	1	1	1	1	1	1	2	1	2	2	1	2	1	2	1	1	1	1	2	1	2	1	1	1	1
2020-03-25 14:49:34	2020-03-25 14:57:22	49	14	2	2	6	3	4	1	4	1	1	1	1	1	2	2	1	1	1	1	1	2	2	1	1	1	1	1	1	1	2	1	2	1	2	1	2	1	1	1	2	1	1	2	1	1	1	2
2020-03-25 14:49:57	2020-03-25 14:56:29	53	4	2	2	3	3	5	4	5	1	1	1	2	2	1	2	1	1	1	1	1	2	1	1	1	1	1	1	1	1	1	1	1	1	2	1	2	1	1		2	2	2	2	1	1	1	1
2020-03-25 14:50:01	2020-03-25 14:56:55	46	16	2	3	6	1	5	3	5	1	1	1	1	1	1	2	1	1	1	1	1	2	1	1	1	1	1	1	1	1	1	1	2	1	2	1	2	1	1	1	2	1	1	2	1	1	1	1
2020-03-25 14:50:34	2020-03-25 14:58:17	64	16	2	2	6	1	5	2	5	2	1	1	1	2	1	2	1	1	1	1	1	2	1	1	1	1	1	1	1	1	1	2	1	1	1	1	1	1	1	1	1	2	1	2	1	1	1	1
2020-03-25 14:51:41	2020-03-25 15:05:05	56	12	2	2	6	4	4	2	4	1	1	1	1	1	1	2	1	1	1	1	1	2	2	1	1	1	1	1	1	1	1	1	1	1	2	1	1		1		1	1	1	2	1	1	1	1
2020-03-25 14:54:50	2020-03-25 15:02:20	26	16	2	2	3	2	5	4	4	2	1	1	1	1	1	2	1	1	1	1	1	2	2	1	1	1	1	1	1	1	2	1	2	1	2	1	2	1	1	1	2	2	2	2	1	1	1	1
2020-03-25 14:55:14	2020-03-25 15:05:07	44	21	2	2	4	3	4	4	5	1	2	2	2	1	1	2	1	1	1	1	1	2	2	1	1	1	1	1	1	1	1	1	2	1	2	1	2	1	1	2	2	1	1	2	1	1	1	2
2020-03-25 15:02:19	2020-03-25 15:09:49	69	16	2	2	3	3	5	4	5		1	1	1	1	2	2	1	1	1	1	1	1	1	1	1	1	1	1	1	1	1	1	1	1	2	1	2	1	1	1	1	2	1	2	1	2	1	2
2020-03-25 15:06:24	2020-03-25 15:12:04	31	16	2	2	3	1	5	3	5	2	1	1	1	1	2	2	1	1	1	1	1	2	2	1	1	1	2	1	1	1	1	1	2	1	2	1	2	1	1	2	2	2	1	2	1	1	1	1
2020-03-25 15:08:20	2020-03-25 15:13:30	24	16	1	2	3	4	2	3	3	1	1	1	1	1	1	2	1	1	1	1	1	2	2	1	1	1	1	1	1	1	1	2	2	1	1	1	2	1	1	1	2	1	1	2	1	1	1	1
2020-03-25 15:09:13	2020-03-25 15:15:43				1		3	3	2	3	2	1	1	1	1	2	2	1	1	1	1	1	2	2	1	1	1	1	1	2	2	2	2	2	1	2	1	2	1		1	1	1	1	2	1	1	2	2
2020-03-25 15:12:11	2020-03-25 15:23:48	29	21	1	2	3	4	5	3	4	2	2	1	1	2	1	2	1	1	1	1	1	2	2	1	2	1	1	2	1	1	1	1	2	1	2	1	2	1	1	1	1	2	1	2	1	1	1	1
2020-03-25 15:13:05	2020-03-25 15:20:10	26	16	1	2	3		4	3	3	1	1	1	1	1	1	2	1	1	1	1	1	2	2	1	1	1	1	1	1	1	2	2	2	1		1	2	1	1	2	1	2	2	2	1	1	1	2
2020-03-25 15:30:17	2020-03-25 15:43:25	49		2	2	3		5	3	4	1	1	2	1	1	1	2	1	1	1	1	1	2	1	1	1	1	1	1	1	1	2	2	2	1	1	1	2	1	1	1	1	1	1	2	1	1	1	1
2020-03-25 15:39:17	2020-03-25 15:48:19	30	13	2	2	6	2	5	5	1	1	1	1	1	1	1	2	1	1	1	1	1	2	2	1	1	1	1	1	1	1	2	2	2	1	2	1	2	1	2	2	2		2	2	1	1	2	2
2020-03-25 15:41:11	2020-03-25 15:48:07	45	4	1	2	3	1	5	3	4	2	1	1	1	1	2	2	1	1	1	1	1	2	2	1	1	1	1	1	1	1	1	2	2	1	2	1	2	1	1	1	1		1	2	1	1	1	2
2020-03-25 15:41:54	2020-03-25 15:49:11	72	16	1	4	6		5	3	5	2	1	2	1	1	2	2	1	1	1	1	1	2	2	1	1	1	1	1	1	1	2	1	2	1	1	2	2	1	1	1	1	1	1	2	1	1	1	1
2020-03-25 15:47:52	2020-03-25 15:53:00	42	16	2	2	6	2	2	3	3	1	1	1	2	2	1	2	1	1	1	1	1	2	2	1	1	1	1	1	1	1	1	1	2	1	2	1	2	1	1	2	2	2	2	2	1	1	1	2
2020-03-25 15:48:17	2020-03-25 16:15:00	44	13	2	1	6	2	4	3	3	2	1	1	1	1	1	2	1	1	1	1	1	2	2	1	1	1	2	1	1	1	1	1	1	1	2	1	2	1	1	1	2	1	1	2	1	1	1	1
2020-03-25 15:51:01	2020-03-25 16:00:20	44	18	1	3	3	1	5	3	3	2	1	1	2	2	1	2	1	1	1	1	1		1	1	1	1	1	1	1	1	1	1	2	1	1	1	2	1	1	1	2	1	1	2	2	1	1	2
2020-03-25 15:51:10	2020-03-25 16:29:03	61	15	2	2	6	3	5	4	5	1	1						1	1	1	1	1	2	1	1	1	1	1	1	1	1	1	1	2	1	2	1	2	1	1	1	2	2	1	2	1	1	1	1
2020-03-25 15:51:48	2020-03-25 15:58:28	51	13	2	1	3	1	5	3	3	2	1	1	1	1	1	2	1	1	1	1	1	2	2	1	1	1	1	1	1	1	2	2	2	1	2	1	2	1	1	2	2	1	2	2	2	1	1	2
2020-03-25 15:52:52	2020-03-25 16:03:32	76	16	1	2	3	1	4	2	4	2	1	1	2	1	2	2	1	1	1	1	1	1	1	1	1	1	1	1	1	1	1	2	1	1	1	1	1	1	1	1	1	1	1	2	1	1	1	1
2020-03-25 15:54:57	2020-03-25 16:02:58	49	15	2	2	6	3	4	4	5	1	1	1	1	1	1	2	1	1	1	1	1	2	2	1	1	1	2	1	1	1	2	1	1	1	2	1	2	1	1	1	1	1	1	2	1	1	1	1
2020-03-25 16:13:07	2020-03-25 16:18:29	55	14	1	2	6	1	5	3	4	2	1	1	1	1	1	2	1	1	1	1	1	2	2	1	1	1	1	1	2	2	2	2	2	1	2	1	2	1	1	1	2	2	2	2	1	1	2	1
2020-03-25 16:13:24	2020-03-25 16:27:05	41	14	2	1	6	1	4	5	5	2	1	1	1	2	2	2	1	1	1	1	1	2	2	1	1	1	1	1	1	1	2	2	2	1	1	1	2	1	1	1	1	1	1	2	1	1	1	2
2020-03-25 16:14:24	2020-03-25 16:19:23	32	22	2	2	3	1	1	1	4	2	1	1	1	2	2	2	1	1	2	1	1	1	2	1	1	1	2	1	1	1	2	1	2	1		1	2	1	1	1	1	2	1	2	1	1	1	2
2020-03-25 16:15:35	2020-03-25 16:23:11	37	20	1	2	3	3	3	3	2	2	1	1	1	1	2	2	1	1		1	1	2	2	1	2	1	1	1	1	1	1	1	2	1	2	1	1	1	1	1	1	1	1	2	1	1	1	1
2020-03-25 16:15:49	2020-03-25 16:23:41	33	17	2	1	3	1	3	3	4	2	1	1	2	2	1	2	1	1	1	1	1	2	2	1	1	1	1	1	1	1	1	1	2	1	1	1	2	1	1	2	2	1	1	2	1	1	1	1
2020-03-25 16:18:06	2020-03-25 16:23:53	29	20	2	4	3	3	4	4	4	1	1	1	1	1	1	2	1	1	1	1	1	2	2	1	2	1	1	1	1	2	2	2	2	1	2	1	2	1	1	1	1	2	2	2	1	1	2	2
2020-03-25 16:21:12	2020-03-25 16:26:48	45	18	2	2	3	2	5	4	4	1	1	1	1	1	2	2	1	1		1	1	2	1	1	1	1	1	1	1	1	2	1	2	1	1	1	1	1	1	1	1	1	1	2	1	1	1	2
2020-03-25 16:25:42	2020-03-25 16:32:08	42	18	2	4	3		5	4	5	2	1	2	1	1	2	2	1	1	1	1	1		2	1	1	1	1	1	1	1	2	2	2	1	1	1	2	1	1	1	2	1	2	2	1	1	2	2
2020-03-25 16:37:27	2020-03-25 16:43:57	51	16	2	2	3	1	2	3	5	1	2	1	2	1	1	2	1		1	1	1	2	1	1	2	1	1	1	1	1	2	1	1	1	2	1	2	2	1	1	1	1	2	2	1	1	1	2
2020-03-25 16:43:31	2020-03-25 16:51:45	58	18	2	2	6	1	3	2	3	2	1	2	1	2	1	2	1	1	1	1	1	2	2	1	1	1	1	1	1	1	1	1	1	1	1	1	2	1	1	2	2	1	1	2	1	1	1	2
2020-03-25 16:44:23	2020-03-25 16:52:55	55	13	1	2	6	4	2	2	1	2	1	1	2	2	2	2	1	1	1	1	1	2	2	1	1	1	2	1	1	1	2	2	2	1	2	1	2	1	1	2	2	2	1	2	1	1	2	1
2020-03-25 16:44:54	2020-03-25 16:58:21	41	20	2	2	3	2	4	5	4	2	1	1	2	2	2	2	1	1	1	1	1	2	1	1	1	1	1	1	2	2	2	2	1	1	2	1	2	1	1	1	1	2	2	2	1	1	1	1
2020-03-25 16:46:56	2020-03-25 16:52:14	28	16	2	3	3	1	3	3	3			1	1	1	1	2	1	1	1	1	1	2	2	1	1	1	1	1	1	1	2	2	2	1	2	1	2	1	1	2	1	1	1	2	1	1	1	1
2020-03-25 16:48:26	2020-03-25 17:24:04	32	16	2	2		2	4	2	3	2	1	1	1	1	2	2	1	1	1	1	1	2	2	1	1	1	1	1	1	1	2	1	2	1	2	1	2	1	1	2	2	2	2	2	1	1	2	2
2020-03-25 16:50:30	2020-03-25 17:00:40	59	12	1	2	6	1	4	3	3	2	1	1	2	1	2	2	1	1	2	1	1	2	2	2	1	1	2	2	2	2	2	2	2	1	1	1	2	1	1	1	1	1	1	2	2	2	1	2
2020-03-25 16:54:37	2020-03-25 17:00:33	41	19	1	2	6	1	2	5	2	2	2	2	2	2	1	2	1	1	1	1	1	2	2	2	1	1	1	2	2	2	2	2	2	1	2	1	2	1	1	2	2	2	1	2	1	1	2	2
2020-03-25 16:55:02	2020-03-25 17:02:00	20	16	2	2	5	1	2	2	3	1	1	1	1	2	2	2	1	1	1	1	2	2	2	2	1	1	2	1	1	2	2	2	2	1	1	1	2	1	2	1	2	1	1	2	1	2	1	2
2020-03-25 16:55:37	2020-03-25 17:01:56	42	18	2	2	3	1	5	3	4	1	1	2	2	2	2	2	1	1	2	1	1	2	2	1	1	1	1	1	1	1	2	1	2	1	2	1	2	1	1	1	2	2	2	2	1	1	2	2
2020-03-25 16:57:05	2020-03-25 17:05:34	28	16	2	2	6	1	3	2	3	2	1	1	1	1	1	2	1	1	1	1	1	2	2	1	1	1	1	1	1	2	2	2	2	1	2	1	2	1	1	2	2	1	1	2	1	1	1	2
2020-03-25 17:23:01	2020-03-25 17:29:43	46	20	2	4	2	2	3	3	3	2	1	1	2	1	2	2	1	1	1	1	1	2	2	1	1	1	1	1	1	1	2	1	2	1	2	1	2	1	1	1	2	1	1	2	1	1	1	2
2020-03-25 17:31:45	2020-03-25 17:36:55	22	5	2	2	3	1	3	3	3	2	1	1	1	1	1	2	1	2	1	1	1	2	2	1	1	1	2	1	1	1	2	2	2	1	2	1	2	1	1	2	2	2	1	2	1	1	1	1
2020-03-25 17:44:14	2020-03-25 17:50:16	37	6	2	2	6	1	2	2	4	1	1	1	1	1	2	2	1	1	1	1	1	2	2	1	1	1	1	1	1	1	2	2	1	1	2	1	2	1	1	2	2	1	1	2	1	1	2	1
2020-03-25 17:49:08	2020-03-25 17:53:57	28	17	2	2	3	2	4	3	5	2	1	1	2	1	1	1	1	1	2	1	1	2	2	1	1	1	2	1	1	1	2	1	1	1	2	1	2	1	1	1	1	2	1	2	1	1	1	1
2020-03-25 17:56:11	2020-03-25 18:06:03			2	1	6	3	3	3	5	2	1	1	1	2		2	1	1	1	1	1	2	2	1	1	1	1	1	1	1	1	1	2	1	2	1		1	2	1	2	1	2	2	1	1	1	1
2020-03-25 17:58:07	2020-03-25 18:05:59	29	16	2	2	3	1	3	4	4	2	1	1	1	1	1	2	1	1	2	1	1	2	2	1	2	1	1	1	1	2	2	2	2	1	2	1	2	1	1	2	2	2	1	2	1	1	2	2
2020-03-25 17:58:26	2020-03-25 18:05:04	63	14	2	2	6	3	1	2	3	2	1	1	1	1	1	2	1	1	1	1	1	2	2	1	1	1	1	1	2	2	2	2	2	1	2	1	2	1	1	2	1	1	1	2	1	1	1	1
2020-03-25 18:02:48	2020-03-25 18:10:01	26	17	2	2	6	4	4	3	4	2	1	1	1	1	1	2	1	1	2	1	1	2	2	1	1	1	1	1	1	1	2	1	1	1	2	1	2	1	1	1	2	1	2	2	1	2	1	1
2020-03-25 18:10:35	2020-03-25 18:17:16	29	17	1	1	3	1	5	3	5	2	1	1	1	1	1	2	1	1	1	1	1	2	2	1	1	1	1	1	1	1	2	2	1	1	2	1	2	1	1	1	1	1	1	2	1	1	1	2
2020-03-25 18:10:39	2020-03-25 18:21:15	28	16	1	3	2	2	5	2	4	1	1	1	2	1	1	2	1	1	1	1	1	2	2	1	1	1	1	1	1	1	2	1	1	1	1	1	2	1	1	2	2	2	1	2	1	1	1	1
2020-03-25 18:10:43	2020-03-25 18:19:02	26	16	1	2	3	3	5	4	3	2	1	1	2	1	2	2	1	1	1	1	1	2	2	1	1	1	1	1	1	1	1	2	2	1	1	1	2	1	1	2	1	2	2	2	1	1	1	1
2020-03-25 18:12:01	2020-03-25 18:28:19	65	18	2	2	3	1	5	3	4	1	1	2	1	2	2	2	1	1	1	1	1	2	2	1	1	1	2	1	1	1	1	1	2	1	2	1	2	1	1	1	1	1	1	2	1	1	2	1
2020-03-25 18:21:35	2020-03-25 18:27:29	26	17	2	2	6	4	4	3	3	1	2	1	1	2	1	2	1	1	2	1	1	2	2	1	1	1	2	1	1	2	1	1	2	1	2	1	2	1	1	1	2	2	1	2	1	1	2	2
2020-03-25 18:28:07	2020-03-25 18:36:06	37		2	2	6	1	5	2	3	2	1	1	2	1	1	2	1	1	1	1	1	1	2	1	1	1	1	1	1	1		1	2	1	1	1		1	1	2	2	1	1	2	1	1	1	1
2020-03-25 18:30:11	2020-03-25 18:38:29	26	16	2	2	3	1	3	3	2	2	1	1	2	1	1	1	1	1	1	1	1	2	2	1	1	1	1	2	1	1	2	2	2	1	1	1	2	1	1	1	2	1	1	2	1	1	1	2
2020-03-25 18:33:58	2020-03-25 18:58:02	66	16	1	4	3	3	5	3	3	2	1	2	2	2	2	2	1	1	2	1	1	2	2	1	1	1	2	1	1	1	2	1	1	1	2	1	1	1	1	1	1	1	1	2	1	1	2	2
2020-03-25 18:35:36	2020-03-25 18:41:32	29	18	2	2	3	2	3	3	2	2	1	1	1	1	2	2	1	1	1	1	1	2	2	1	1	1	1	1	2	2	2	2	2	1	2	1	2	1	1	2	2	1	1	2	1	1	2	2
2020-03-25 18:37:25	2020-03-25 18:44:17	36	16	2	1	6	1	5	4	4	2	1	1	1	1	1	2	1	1	1	1	1	2	2	1	1	1	1	1	1	2	2	2	2	1	1	1	2	1	1	1	1	1	1	2	1	1	1	2
2020-03-25 18:39:44	2020-03-25 18:50:10	58	16	2	2	3	3	3	3	3	1	1	1	1	1	1	1	1	1	1	1	1	2	2	2	1	1	1	1	1	1	2	1	2	1	2	1	2	1	1	1	1	1	2	2	1	1	1	2
2020-03-25 18:40:04	2020-03-25 18:50:42	62	16	1	2	3	2	1	2	2	2	1	1	1	1	1	1	1	1	2	1	1	2	2	1	1	1	2	1	2	1	2	2	2	1	2	1	2	1	1	2	2	1	1	2	1	1	1	2
2020-03-25 18:40:23	2020-03-25 19:01:30	37	16	2	2	6	1	4	3	3	1	1	1	2	2	1	2	1	1	1	1	1	2	2	1	1	1	1	1	1	2	2	2	2	1	1	1	2	1	1	1	1	1	1	2	1	1	1	1
2020-03-25 18:45:30	2020-03-25 18:50:40	37	16	2	1	6	2	1	1	2	1	1	1	1	1	1	1	1	1	1	1	1	2	1	1	2	1	1	1	1	1	1	1	1		1	1	2	1	1	2	2	1	1	2	1	1	1	1
2020-03-25 18:46:41	2020-03-25 18:53:47	44	19	2	2	3	3	4	3	2	1	1	1	1	1	1	2	1	1	1	1	1	2	1	1	1	1	1	1	1	1	1	1	2	1	2	1	2	1	1	1	2	2	1	2	1	1	1	1
2020-03-25 18:50:54	2020-03-25 18:56:37	40	16	2	1	3	2	5	3	4	1	1	1	1	1	1	2	1	1		1	1	2	2	1	1		1	1	1	1	2	1	1	1	2	1	2	1	1	1	1	1	1	2	1	1	2	1
2020-03-25 18:54:44	2020-03-25 19:01:49	37	18	2	2	6	2	3	4	3	2	1	1	2	1	2	2	1	1	1	1	1	2	2	1	1	1	1	1	1	2	2	2	2	1	2	1	2	1	1	1	1	1	1	2	1	1	1	1
2020-03-25 19:03:27	2020-03-25 19:15:28	77	18	1	1	6	2	5	1	3	1	1	2	1		1	2	1	1	1	1	1	2	2	1	1	1	1	1	2	2	2	2	2	1	1	1	2	1	1	1	2	1	1	2	1	1	1	1
2020-03-25 19:03:53	2020-03-25 19:11:08	50	12	2	2	6	2	5	2	5	1	1	1	1	1	1	1	1	1	1	1	1	2	1	1	1	1	1	1	1	1	1	1	1	1	1	1	2	1	1	1	2	1	1	2	1	1	1	2
2020-03-25 19:04:07	2020-03-25 19:16:44	65	12	2	2	6	1	3	2	3	2	1	1	2	1	1	2	1	1	1	1	1	1	1	1	1	1	1	1	2	1	2	2	2	1	2	1	1	1	1	1	1	1	1	2	1	1	1	1
2020-03-25 19:04:24	2020-03-25 19:11:15	23	16 5	2	2	6	2	3	3	1	2	1	1	1	2	1	2	1	1	2	1	1	2	2	2	1	1	1	1	1	1	2	2	2	1	1	1	2	1	1	2	1	2	1	2	1	1	1	1
2020-03-25 19:14:40	2020-03-25 19:22:32	44	23	1	2	6	4	5	3	4	2	1	1	2	1	1	2	1	1	2	1	1	2	2	1	1	1	1	1	1	2	2	2	2	1	2	1	2	1	1	1	2	2	2	2	1	1	2	1
2020-03-25 19:20:52	2020-03-25 19:26:00	29	19	1	2	3	1	4	3	5	1	1	1	1	1	2	2	1	1	1	1	1	2	2	1	1	1	1	1	1	1	1	2	2	1	2	1	1	1	1	2	1	2	1	2	1	1	1	1
2020-03-25 19:32:50	2020-03-25 19:37:31	46	22	2	2	3	4	4	4	5	1	1	1	2	1	1	2	1	1	1	1	1	2	2	1	1	1	1	1	1	1	1	1	2	1	2	1	2	1	1	1	1	2	1	2	1	1	1	1
2020-03-25 19:34:08	2020-03-25 19:42:22	26	13	2	2	6	2	4	3	4	1	1	1	2	2	2	2	1	1	1	1	2	2	2	2	1	1	1	1	2	2	2	1	1	1	2	1	1	1	1	1	2	2	1	2	1	1	1	1
2020-03-25 19:37:46	2020-03-25 20:02:33	26	21	1		1		3	3	3	2	2	1	2	2	1	2	1	1	1	1	1	2	2	1	2	1	2	1	2	2	2	2	2	1	2	1	2	1	1		2	2	2	2	1	1	2	1
2020-03-25 19:42:09	2020-03-25 19:51:46	62	14	1	2	6	4	4	3	2	2	2	2	2	2	1	2	1	1	1	1	1	1	2	1	1	1	1	1	1	1	2	2	2	1	2	1	2	1	2	2	2	2	1	2	1	1	1	1
2020-03-25 19:51:27	2020-03-25 19:59:53	32	6	2	2	6	1	1	2	3	2	2	1	1	1	1	2	1	2	1	1	1	2	2	2	1	1	1	1	1	2	2	2	2	1	2	1	2	1	2	2	2	1	1	2	2	2	2	1
2020-03-25 19:55:39	2020-03-25 20:03:45	46	18	2	2	3	3	4	3	3	1	1	1	1	1	1	2	1	1	1	1	1	2	2	1	1	1	1	1	2	2	2	1	2	1	2	1	2	1	1	1	1	1	1	2	1	1	2	1
2020-03-25 20:09:38	2020-03-25 20:20:14	23	5	2	2	3	3	4	2	3	1	1	1	1	1	2	2	1	1	1	1	1	2	2	1	1	1	1	1	1	1	1	1	2	1	2	2	2	1	1	2	2	1	1	2	1	1	1	1
2020-03-25 20:15:24	2020-03-25 20:22:45	29	4	2	1	6	3	5	3	4	1	1	1	1	1	1	2	1	1	1	1	1	2	2	1	1	1	1	1	1	1	2	2	2	1	1	1	1	1	1	1	1	1	1	2	1	1	1	1
2020-03-25 20:15:25	2020-03-25 20:22:01	21	18	2	2	6	1	1	2	1	1	1	1	1	1	1	2	1	1	1	1	1	2	2	2	1	1	2	1	1	1	2	2	2	1	2	1	2	1	1	1	2	1	2	2	1	1	1	1
2020-03-25 20:45:12	2020-03-25 20:50:59	32	18	2	2	3	2	5	4	4	1	1	1	1	1	1	1	1	1	1		1	2	1	1	1	1	1	1	2	2	2	2	2	1	1	1	2	1	1	1	1	1	1	2	1	1	2	2
2020-03-25 20:45:47	2020-03-25 20:51:32	35	14	2	1	3	1	5	5	4	2	1	2	2	2	1	2	1	1	1	1	1	2	2	1	1	1	1	1	2	2	2	2	2	1	2	1	2	1	1	2	2	2	2	2	1	1	1	1
2020-03-25 20:49:57	2020-03-25 20:57:58	63	12	2	2	3	3	5	3	3	2	1	1	1	1	2	2	1	1	1	1	1	2	2	1	1	1	1	1	1	2	2	2	2	1	1	1	2	1	1	1	1	1	1	2	1	1	1	2
2020-03-25 21:24:43	2020-03-25 21:29:22	25	2	2	1	6	5	3	2	3	2	1	1	1	1	2	2	1	1	1	1	1	2	2	1	1	1	1	1	1	1	1	1	2	1	1	1	2	1	1	1	1	1	1	2	1	1	2	2
2020-03-26 00:53:04	2020-03-26 01:01:44	56	16	2	3	3	3	5	3	5	2	2	1	2	2	1	2	1	1	1	1	1	1	1	1	1	1	1	1	1	1	1	1	2	1	2	1	2	1	1	1	2	1	1	2	1	1	1	1
2020-03-26 01:39:09	2020-03-26 01:46:38	39	14	2	1	6	3	3	4	3	2	1	1	1		1	2	1	1	1	1	1	2	2	1	1	1	1	2	2	2	2	2	2	1	2	1	2	2	1	1	1	1	1	2	1	1	1	1
2020-03-26 01:50:02	2020-03-26 02:02:16	28	16	1	2	3	1	3	5	2	2	1	1	1	2	2	1	1	1	2	1	1	2	2	1	1	1	2	1	1	1	1	1	2	1	2	1	2	2	2	2	2	1	1	2	2	1	2	1
2020-03-26 04:06:36	2020-03-26 04:13:03	72	14	1	1	3	2	2	1	2		1				1		1	1	2	2	1	2	2	1	1	1	1	1	2	2	2	2	2	1	2	1	2	2	1	2	2	2	1	2	1	1	2	2
2020-03-26 04:28:23	2020-03-26 04:37:22	40	20	2	2	3	2	4	2	4	1	1	1	1	1	2	2	1	1	1	1	1	2	2	1	1	1	1	1	1	1	1	1	1	1	2	1	2	1	1	2	2	1	1	2	1	1	1	2
2020-03-26 04:29:50	2020-03-26 04:38:51	36	18	2	1	1	3	5	3	1	2	1	1	1	2	1	2	1	1	1	1	1	1	1	1	1	1	1	1	1	1	2	1	2	1	2	1	2	1	1	1	2	2	1	2	1	1	2	1
2020-03-26 04:46:02	2020-03-26 04:52:58	62	12	2	2	6	1	2	3	4	2	1	2	2	1	1	2	1	1	1	1	1	2	2	1	2	1	1	1	2	2	2	2	2	1	2	1	2	1	1	2	1	2	2	2	1	1	2	2
2020-03-26 05:17:40	2020-03-26 05:23:30	34	12	2	2	6	3	2	2	4	2	2	1	1	1	2	2	1	1	1	1	1	1	1	1	1	1	1	1	1	1	2	2	2	1	2	2	2	1	1	2	2	2	1	2	1	1	1	1
2020-03-26 05:22:52	2020-03-26 05:30:35	58	22	1	4	3	2	5	5	3	2	2	1	2	2	2	2	1	1	1	1	1	2	1	1	1	1	1	1	1	1	1	1	1	1	2	1	2	1	2	1	2	2	2	2	1	1	1	2
2020-03-26 05:35:07	2020-03-26 05:47:50	53	12	2	2	6	4	4	3	2	2	1	1	2	2	1	2	1	1	1	1	1	2	2	1	1	1	1	1	1	1	2	2	2	1	2	1	2	1	1	2	2	1	1	2	1	1	2	1
2020-03-26 05:49:38	2020-03-26 05:56:46	28	18	2	2	3	1	2	4	3	2	1	1	1	1	2	2	1	1	1	1	1	2	2	1	1	1	1	1	1	1	1	1	2	1	2	1	2	1	1	1	2	2	1	2	1	1	2	2
2020-03-26 06:04:09	2020-03-26 06:12:38	32	16	1	2	3	2	5	2	4	2	1	1	1	1	2	2	1	1	1	1	1	2	2	1	1	1	1	1	1	1	2	2	1	1	2	1	2	1	1	1	2	2	1	2	1	1	1	1
2020-03-26 06:19:14	2020-03-26 06:25:28	36	19	2	1	3	5	3	2	2	2	1	2	1	2	1	1	1	1	1	1	1	2	2	1	1	1	1	1	1	2	2	2	2	1	2	1	2	1	1	2	2	2	1	2	1	1	2	2
2020-03-26 06:28:37	2020-03-26 06:35:40	65	15	2	2	3	1	4	3	3	1	1	1	2	2	1	2	1	1	1	1	1	2	2	1	1	1	2	1	1	2	2	1	2	1	2	1	1	1	1	1	1	1	1	2	1	1	1	1
2020-03-26 06:31:35	2020-03-26 06:38:26	60	12	2	2	6	4	5	1	3	1	1	1	1	1	1	1	1	1	1	1	1	2	2	1	1	1	1	1	1	2	2	2	2	1	2	1	1	1	1	1	1	1	1	2	1	1	2	1
2020-03-26 06:43:13	2020-03-26 06:50:49	24	4	1	2	3	2	4	3	2		2	1	1	1	2	2	1	1	2	1	1	2	2	1	1	1	2	1	2	2	2	2	2	1	2	1	2	1	1	1	1	2	2	2	1	1	1	1
2020-03-26 06:46:27	2020-03-26 06:54:04	32	14	1	3	2	4	5	4	3	1	1	2	1	1	1	1	0	1	1	1	1	2	2	2	1	1	1	1	1	1	1	1	2	1	1	1	2	1	1	1	2	1	1	2	1	1	1	1
2020-03-26 06:52:12	2020-03-26 06:59:38	33	16	2	3	3	2	4	3	4	1	2	2	2	2	1	2	1	1	1	1	1	2	2	1	1	1	1	1	1	1	2	1	2	1	2	1	2	1	1	2	1	1	1	2	1	1	1	1
2020-03-26 07:03:28	2020-03-26 07:08:44	68	14	1	2	3	2	3	2	1	1	1	2	1	1	1	2	1	1	1	1	1	1	2	1	1	2	1	1	2	2	2	2	2	1	1	1	2	1	1	1	1	1	1	2	2	1	2	2
2020-03-26 07:13:43	2020-03-26 07:19:09	38	24	2	3	3	3	2	3	3	1	2	1	1	1	2	2	1	1	2	1	1	2	2	1	1	1	2	1	1	1	2	1	2	1	2	1	2	1	1	2	1	1	1	2	1	2	1	2
2020-03-26 07:13:46	2020-03-26 07:24:58	59	2	2	2	2	1	5	4	5	1	1	1	1	1	2	1	1	1	1	1	1	1	1	2	1	1	1	1	1	1	1	2	1	1	1	1	2	1	1	2	2	1	1	2	1	1	1	1
2020-03-26 07:16:01	2020-03-26 07:22:25	35	19	2	2	6	2	5	4	4	1	1	1	1	2	1	2	1	1	1	1	1	2	1	1	2	1	1	1	1	1	1	1	1	1	2	1	1	1	1	1	1	1	1	2	1	1	1	2
2020-03-26 07:16:38	2020-03-26 07:27:51	33	18	2	2	6	1	4	3	3	2	1	1	1	1	1	2	1	1	2	1	1	2	2	2	2	1	2	1	1	1	1	1	2	1	2	1	2	1	1	1	1	2	1	2	1	2	2	1
2020-03-26 07:28:03	2020-03-26 07:33:52	35	20	2	2	3	1	5	4	5	2	1	1	2	2	2	2	1	1	1	1	1	2	1	1	1	1	1	1	1	1	2	1	2	1	2	1	2	1	2	1	2	1	1	2	1	1	1	2
2020-03-26 07:45:29	2020-03-26 08:02:18	30	18	2	3	3	1	2	4	4	2	2	1		1	1	2	1	1	1	1	1	2	2	1	1	1	1	1	1	1	2	2	2	1	2	1	2	1	1	1	1	1	1	2	1	1	1	1
2020-03-26 07:49:49	2020-03-26 08:03:30	25	12	2	1	6	2	1	2	4	2	1	1	2	1	1	1	1	1	1	1	1	2	2	1	1	1	2	1	1	1	1	1	2	1	1	1	2	1	1	1	2	2	1	2	1	1	1	1
2020-03-26 07:53:51	2020-03-26 08:07:17	33	2	1	2	3	3	3	4	3	2	1	1	2	1	1	2	1	1	1	1	1	2	2	1	1	1	1	1	1	2	2	2	2	1	2	1	2	2	1	2	2	2	1	2	1	1	1	1
2020-03-26 07:55:43	2020-03-26 08:04:48	35	15	2	2	6	1	5	3	4	2	1	1	2	2	2		1	1	1	1	1	2	1	1	1	1	1	1	1	1	2	2	2	1	2	1	2	1	1	2	2	2	1	2	1	1	2	2
2020-03-26 08:20:55	2020-03-26 08:28:32	28	16	1	2	3	3	2	5	3	2	1	1	1	1	2	2	1	1	2	1	1	2	2	2	1	1	2	1	1	1	2	2	2	1	2	1	2	1	1	1	2	1	2	2	1	1	1	1
2020-03-26 08:29:26	2020-03-26 08:38:53	49	18	2	2	6	1	5	3	5	2	1	2	1	1	1	2	1	1	1	1	1	2	2	1	1	1	1	1	1	1	1	1	1	1	2	1	2	1	1	1	2	1	1	2	1	1	1	1
2020-03-26 08:55:59	2020-03-26 09:01:13	43	16	2	2	6	2	5	5	5	2	1	1	2	2	1	2	1	1	1	1	1	2	2	1	1	1	1	1	1	2	1	1	2	1	2	1	2	1	1	2	2	2	1	2	1	1	1	2
2020-03-26 08:57:19	2020-03-26 09:02:28	55	24	2	1	3	3	5	4	4	2	1	1	1	1	1	2	1	1	1	1	1	2	2	1	1	1	1	1	2	2	2	1	2	1	2	1	2	1	2	1	1	2	2	2	1	1	1	2
2020-03-26 09:24:24	2020-03-26 09:37:04	57	20	2	2	3	1	5	3	4	1	1	1	1	1	1	1	1	1	1	1	1	2	2	1	1	1	1	1	2	2	2	2	2	1	2	1	2	1	1	1	2	2	1	2	1	1	1	1
2020-03-26 10:03:23	2020-03-26 10:12:06	39	18	2	2	6	1	3	3	4	1	1	1	2	1	1	2	1	1	2	1	1	2	2	1	1	1	2	1	1	1	1	1	1	1	2	1	2	1	1	2	1	1	1	2	1	1	1	1
2020-03-26 10:04:08	2020-03-26 10:11:49	24	16	2	2	3	1	5	3	2	1	1	1	1	1	1	2	1	1	2	1	2	2	2	1	1	2	1	1	2	2	2	1	2	2	2	1	2	1	1	2	1	2	1	2	1	1	1	2
2020-03-26 10:36:24	2020-03-26 10:43:48	34	20	2	2	3	3	4	3	5	1	1	1	2	1	1	2	1	1	2	1	1	2	2	1	1	1	1	1	1	2	2	2	2	1	2	1	2	1	1	1	1	2	2	2	1	1	1	1
2020-03-26 10:47:29	2020-03-26 11:03:19	35	16	2	1	3	2	5	3	3	2	2	2	1	1	2	2	1	1	2	1	1	2	2	1			1	1	1	1	2	1	2	1	2	1	2	1	1	1	2	2	1	2	1	1	2	2
2020-03-26 11:25:07	2020-03-26 11:35:03	71		2	2	3	2	5	3	5	1	1	2	2	2	1	2	1	1	2	1	1	2	2	1	1	1	2	1	1	2	2	2	2	1	2	1	2	1	1	2	2	2	1	2	1	1	2	2
2020-03-26 11:36:22	2020-03-26 11:41:13	48	20	2	3	5	3	1	4	2	2	1	2	1	1	1	1	1	1	1	1	1	2	2	1	1	1	1	1	1	1	2	2	1	1	2	1	2	1	1	2	2	2	2	2	1	1	2	1
2020-03-26 11:59:47	2020-03-26 12:06:43	28	18	2	2	1	3	5	3	3	1	1	1	1	1	1	1	1	1	1	1	1	2	2	1	1	1	1	1	1	1	1	1	2	1	1	1	1	1	1	1	1	1	1	2	1	1	1	1
2020-03-26 12:05:41	2020-03-26 12:14:13	22	18	2	2	1	1	5	2	1	1	1	1	1	1	2	2	1	1	1	1	1	2	2	1	1	1	1	1	1	1	2	1	1	1	1	1	2	1	1	1	2	1	1	2	1	1	1	1
2020-03-26 12:08:27	2020-03-26 12:20:22	67	15	2	2	6	1	4	4	5	2	1	1	2	2	2	2	1	1	2	1	1	2	2	1	1	1	2	1	1	1	2	1	2	1	2	1	2	1	1	1	2	1	1	2	1	1	1	1
2020-03-26 12:11:04	2020-03-26 12:18:58	22	16	2	3	1	1	2	1	3	2	1	1	1	1	2	2	1	1	1	1	1	2	2	2	1	1	2	1	2	2	1	1	2	1		1	1	1	1	1	1	1	1	2	1	1	1	1
2020-03-26 12:31:04	2020-03-26 12:41:43	61	16	2	2	6	1	5	3	2	1	1	1	1	1	1	2	1	1	1	1	1	2	2	2	2	1	1	1	2	2	2	2	2	1	1	2	2	1	1	1	1	1	1	2	1	1	1	2
2020-03-26 12:33:54	2020-03-26 12:53:39	43	14	1	1	3	2	4	3	2	2	1	1	2	2	1	2	1	1	1	1	1	2	2	1	1	1	1	1	1	1	2	2	2	2	1	1	1	1	1	1	1	1	1	2	1	1	1	1
2020-03-26 12:33:57	2020-03-26 12:38:31	21	16	2	2	3	1	1	3	1	1	1	1	2	2	1	2	0	1	2	1	1	2	2	2	1	1	1	2	2	2	2	2	2	1	2	1	2	1	1	1	2	1	1	1	1	1	1	1
2020-03-26 12:39:22	2020-03-26 12:44:38	23	17	2	2	6	1	3	4	4	2	2	1	2	2	1	2	1	1	1	1	1	2	2	1	1	1	1	1	1	1	1	1	2	1	2	1	2	1	1	1	2	1	1	2	1	2	1	1
2020-03-26 12:44:37	2020-03-26 12:51:51	53	16	2	2	3	1	4	3	2	2	1	1	1	1	2	2	1	1	2	1	1	2	2	1	1	1	1	1	1	2	2	2	1	1	1	2	2	1	1	1	2	1	1	2	1	1	1	1
2020-03-26 13:07:11	2020-03-26 13:13:36	34	24	2	2	3	1	3	2	3	2	2	2	1	2	1	2	1	1	1	1	1	2	1	1	1	1	2	1	1	1	1	1	2	1	1	1	2	1	1	1	2	2	2	2	1	1	1	1
2020-03-26 13:21:58	2020-03-26 13:27:39	32	12	1	2	3	2	2	2	3	1	2	1	1	1	1	2	1	1	1	1	1	2	2	1	1	1	1	1	1	1	1	1	2	1	1	1	2	1	1	1	2	2	2	2	1	1	2	1
2020-03-26 13:22:27	2020-03-26 13:27:20	40	2	1	2	6	5	1	5	1	2	1	1	2	2	2	2	1	1	1	1	1	2	2	1	1	1	1	1	2	2	2	2	2	1	2	1	2	1	1	2	2	2	2	1	1	1	2	1
2020-03-26 13:27:05	2020-03-26 13:35:34	36	19	1	1	3		4	4	4	1	1	1	2	2	1	2	1	1	1	1	1	2	2	1	1	1	1	1	1	2	1	1	2	1	2	1		1	2	1	2	2	2	2	1	1	1	1
2020-03-26 13:51:00	2020-03-26 14:01:06	22	16 5	1	2	5	5	2	2	3	2	1	2	2	1	1	2	1	1	2	1	1	2	1	1	1	1	1	1	1	1	2	2	2	1	2	1	2	1	1	1	2	1	1	2	1	1	1	1
2020-03-26 14:05:00	2020-03-26 14:13:00	67	16	2	2	3	1	4	3	3	1	1	1	2	2	1	2	1	1	1	1	1	2	2	1	1	1	1	1	1	1	2	2	1	1	2	1	2	1	1	2	2	2	2	2	1	1	1	2
2020-03-26 14:28:57	2020-03-26 14:40:10	18	13	1	1	1	2	1	1	1	1	1	1	1	1	2	2	1	1	2	1	1	2	2	2	1	1	1	2	1	1	1	2	1	1	1	1	2	1	1	1	2	1	1	1	1	1	1	1
2020-03-26 15:08:41	2020-03-26 15:31:21	40	20	2	1	3	2	5	4	4	2	1	1	1	1	1	2	1	1	2	1	1	2	2	1	1	1	1	1	1	1	2	2	2	1	2	1	2	1	1	1	2	2	1	2	1	1	1	1
2020-03-26 15:11:02	2020-03-26 15:17:43	36	16	2	4	6	5	2	2	3	2	1	1	1	1	1	2	1	1	1	1	1	2	2	1	1	1	1	1	1	1	2	2	2	2	2	2	2	2	1	2	2	1	1	2	1	1	1	1
2020-03-26 15:11:07	2020-03-26 15:17:42	40	18	2	3	3	3	5	4	4	1	1	1	2	2	2	2	1	1	1	1	1	2	2	1	1	1	1	1	1	1	2	2	2	1	2	1	2	1	1	1	1	1	1	2	1	1	2	2
2020-03-26 15:13:24	2020-03-26 15:21:48	48	12	1	2	3	1	5	3	3	1	1	1	1	1	1	2	1	1	1	1	1	2	2	1	1	1	2	1	2	2	1	1	2	2	2	1	2	1	1	2	2	1	1	2	1	1	2	2
2020-03-26 15:41:03	2020-03-26 15:47:25	22	14	2	2	1	2	3	3	3	1	1	1	1	1	1	2	1	1	1	1	1	2	2	1	1	1	1	1	1	2	2	2	1	1	2	1	2	1	1	1	1	1	1	2	1	1	1	1
2020-03-26 16:05:03	2020-03-26 16:11:52	52	16	2	1	3	3	3	2	4	2	2	1	1	1	2	2	1	1	1	1	1	2	2	1	1	1	1	1	1	1	1	1	1	1	1	1	2	1	1	2	2	1	1	2	1	1	1	1
2020-03-26 16:20:50	2020-03-26 16:27:08	30	18	2	2	6	5	2	1	4	2	1	1	1	1	1	2	1	1	1	1	1	2	2	1	1	1	1	1	1	1	1	1	2	1	1	1	2	1	1	2	1	1	1	2	1	1	1	1
2020-03-26 16:28:09	2020-03-26 20:59:43	41	20	2	1	3	2	5	3	5	1	1	1	1	1	1	1	1	1	1	1	1	2	1	1	1	1	1	1	1	1	1	1	2	1	2	1	2	1	1	2	1	1	1	2	1	1	1	2
2020-03-26 16:30:40	2020-03-26 16:40:15	68	20	2	2	3		4	3	3	1	2	2	1	1	2	2	1	1	2	1	1	2	2	1	1	1	1	1	1	2	2	2	2	1	1	1	2	1	1	2	2	2	2	2	1	1	2	1
2020-03-26 17:12:14	2020-03-26 17:36:46	66	15	2	2	3	5	3	5	2		1	1	1	1	1		1	1	1	1	1	2	2	1	1	1	1	2	2	2	2	2	2	1		1		1	1	1	1	1	1	2	2	1	2	1
2020-03-26 17:15:50	2020-03-26 17:25:17	26	1	1	1	6	4	5	4	1	2	1	2	2	2	2	2
2020-03-26 17:45:00	2020-03-26 17:54:32	43	18	2	1	3	1	5	5	5	1	1	2	2	2	1	2	1	1	1	1	1	2	2	1	1	1	1	1	1	1	2	1	2	1	2	1	2	2	2	2	1	2	2	2	1	1	1	2
2020-03-26 18:35:16	2020-03-26 18:45:14	58	12	2	2		1	1	1	2	2	1	1	2	1	2	2	1	1	1	1	1	2	2	1	1	1	2	2	2	2	2	2	2	1	2	1	2	1	1	2	2	2	1	2	1	1	2	1
2020-03-26 19:05:14	2020-03-26 19:17:00	34	20	2	1	3	1	4	2	4	2	1	1	1	1	2	2	1	1	2	1	1	2	2	1	1	1	1	1	1	2	2	2	2	1	2	1	2	1	1	1	2	2	2	2	1	1	2	1
2020-03-26 19:08:21	2020-03-26 19:15:32	54	16	1	2	5	3	4	3	3	1	1	1	1	1	1	1	1	1	1	1	1	2	2	1	1	1	1	1		1	1	1	2	1	2	1	2	1	1	1	2	2	1	2	1	1	1	1
2020-03-26 19:08:44	2020-03-26 19:22:49	36	23	2	1	5	3	3	4	3	1	2	2	2	2	2	2	1	1	1	1	1	2	2	1	1	1	1	1	2	2	2	2	2	1	2	1	2	1	1	2	1	2	2	2	2	2	2	1
2020-03-26 19:11:36	2020-03-26 19:18:02	43	16	1	3	3	3	2	2	1	1	1	2	1	1	2	2	1	1	1	1	1	2	2	2	1	1	1	2	1	1	2	2	2	1	2	1	2	1	1	2	2	2	2	2	1	1	1	2
2020-03-26 19:44:25	2020-03-26 19:56:42	49	14	2	1	5	2	5	2	4	1	1	1	1	1	1	2	1	1	1	1	1	2	1	1	1	1	1	1	1	2	2	2	1	1	2	1	2	1	1	1	1	1	1	2	1	1	1	1
2020-03-26 19:44:53	2020-03-26 19:54:31	29	18	1	1	1	1	2	3	2	2	1	1	1	1	1	2	1	1	1	2	1	2	2	2	2	1	2	1	1	1	2	2	1	1	2	1	2	1	1	2	2	2	2	2	1	1	2	1
2020-03-26 19:45:33	2020-03-26 19:51:49	35	18	1	1	6	3	5	2	5	2	1	1	1	1	1	2	1	1	1	1	1	2	1	1	1	1	1	1	1	2	2	2	2	2	2	1	2	1	1	2	2	2	2	2	1	1	1	1
2020-03-26 19:57:20	2020-03-26 20:04:31	40	16	1	3	3	3	5	2	3	2	1	2	1	2	1	2	1	1	2	1	1	2	1	1	1	1	1	1	1	2	2	2	1	1	2	1	2	1	1	2	1	2	1	2	1	1	1	1
2020-03-26 20:14:19	2020-03-26 20:31:47	49	13	1	2	2	1	4	4	4	2	2	2	1	2	1	2	1	1	1	1	1	2	2	2	1	1	1	2	2	2	2	2	1	1	2	1	2	1	1	1	1	2	1	2	1	1	2	1
2020-03-26 21:00:46	2020-03-26 21:36:18	34	20	1	3	3	3	4	5	4	2	1	1	1	1	1	2	1	1	2	1	1	2	2	1	1	1	1	1	1	2	2	2	2	2	2	1	2	2	2	1	2	2	2	2	1	1	1	2
2020-03-26 23:09:26	2020-03-26 23:13:32	20	12	2	3	2	3	5	5	5	1	1	1	1	1	1	1	1	1	1	1	1	1	1		1	1	1	1	1	1	1	1	2	1	2	1	2	1	1	1	1	1	1	2	1	1	1	1
2020-03-26 23:13:21	2020-03-26 23:19:37	68	4	2	4		2	5	5	4	1	1	1	1	1	2	1	1	1	1	1	1	1	1	1	1	1	1	1		2	2	2	1	1	1	1	1	1	1	1	1	1	1	2	2
2020-03-27 05:02:51	2020-03-27 05:19:56	49	22	1	2	3	1	5	2	3	2	1	1	1	1	1	2	1	1	1	1	1	2	1	1	1	1	1	1	1	1	1	2	1	1	1	1	1	1	1	1	1	1	1	2	1	1	1	2
2020-03-27 05:52:08	2020-03-27 06:01:53	69	13	2	2	6	3	5	4	4	2	1	1	2	2	1	2	1	1	1	1	1	2	2	1	1	1	1	1	1	1	2	1	1	1	1	1	2	1	1	1	2	1	1	2	1	1	2	1
2020-03-27 06:21:23	2020-03-27 06:30:14	69	20	1	2	3	1	3	4	3	1	1	2	1	1	2	2	1	1	1	1	1	2	2	2	1	1	1	1	1	1	2	2	1	1	1	1	2	1	1	1	1	1	1	1	1	2	2	1
2020-03-27 06:29:12	2020-03-27 07:01:19	62	19	2	2	3	1	5	2	3	1	1	1	2	2	1	2	1	1	1	1	1	2	2	1	1	1	1	1	1	1	1	2	2	1	2	1	2	2	1	2	2	1	2	2	1	1	1	1
2020-03-27 07:03:58	2020-03-27 07:17:20	48		1	2	6	2	4	2	4	1	1	2	1	1	1	2	1	1	1	1	1	2	2	1	1	1	1	1	1	1	2	2	2	1	1	1	2	1	1	2	1	2	1	2	1	1	1	2
2020-03-27 07:35:49	2020-03-27 07:49:18	25	16	2	1	3	1	3	5	4	2	1	2	1	1	2	2	1	1	1	1	1	2	2	1	1	1	1	1	1	1	2	2	2	1	1	1	1	1	1	1	2	1	1	2	1	1	2	1
2020-03-27 08:00:20	2020-03-27 08:07:09	45	14	1	3	6	1	4	4	4	2	1	2	1	1	2	2	1	1	2	1	1	2	2	1	1	1	1	1	1	1	2	2	2	1	1	1	2	1	1	1	2	2	1	2	1	1	1	2
2020-03-27 08:05:11	2020-03-27 08:19:03	53	21	2	4	6	2	3	3	4	2	1	1	1	1	2	2	1	1	1	1	1	2	2	1	1	1	1	1	1	1	2	2	2	1	2	1	2	1	1	2	2	2	1	2	1	1	1	1
2020-03-27 08:08:04	2020-03-27 08:19:19	69	16	1	4	6	3	5	3	3	2	1	1	1	1	1	1	1	1	1	1	1	2	2	1	1	1	1	1	1	1	1	2	1	1	2	1	2	1	1	1	1	1	1	2	1	1	1	1
2020-03-27 08:21:03	2020-03-27 08:34:34	53	19	2	2		2	3	3	3	2	1	1	1	1	2	2	1	1	1	1	1	2	2	2	1	1	1	1	1	1	1	1	2	1	2	1	2	1	1	1	2	2	1	2	1	1	1	1
2020-03-27 08:21:06	2020-03-27 08:32:46	86	15	2	1	6	2	3	3	2	1	1	2	1	1	1	2	1	1	1	1	1	2	2	1	1	1	1	1	1	2	2	2	2	1	2	1	2	1	1	2	1	2	1	2	1	1	1	1
2020-03-27 08:25:53	2020-03-27 08:31:53	23	17	2	2	6	2	4	3	3	1	1	1	2	2	2	1	1	1	2	1	1	2	2	1	1	1	1	1	1	2	2	2	2	1	2	1	2	1	1	1	2	2	1	2	1	1	1	2
2020-03-27 08:53:31	2020-03-27 09:07:28	31	17	1	2		4	1	2	2	2	1	1	1	1	2	2	1	1	2	1	1	2	2	2	1	1	1	1	1	2	2	2	2	1	2	2	2	1	2	2	2	2	2	2	1	1	2	2
2020-03-27 09:20:27	2020-03-27 09:30:26	75	20	1	2	3	2	5	3	4	2	1	1	2	2	1	2	1	1	1	1	1	2	2	1	1	1	1	1	1	1	1	1	1	1	2	1	2	1	1	1	1	1	2	2	1	1	2	2
2020-03-27 09:31:35	2020-03-27 09:43:30	50	22	2		3	3	5	4	4	2	1	2	1	2	1	2	1	1	2	1	1	1	1	1	1	1	2	1	1	1	2	1	2	1	2	1	2	1	1	1	2	2	2	2	1	1	1	1
2020-03-27 09:50:22	2020-03-27 09:59:28	66	16	2		6	3	4	4	3		1	1	1	1	1	2	1	1	2	1	1	2	2	1	1	1	2	1	1	1	1	1	1	1	2	1	2	1	1	1	1	1	1	2	1	1	2	1
2020-03-27 10:04:03	2020-03-27 10:10:42	48	18	1	3	3	2	5	5	4	2	1	1	1	1	2	2	1	1	1	1	1	2	2	1	1	1	1	1	1	1	2	2	2	1	1	1	2	1	1	1	2	1	1	2	1	1	1	1
2020-03-27 10:06:25	2020-03-27 10:28:10	30	18	1	1	3	1	5	4	2	2	1	1	2	2	1	2	1	1	2	1	1	2	2	1	1	1	1	1	1	1	2	2	2	1	2	1	2	1	1	2	2	2	1	2	2	1	1	1
2020-03-27 10:07:48	2020-03-27 10:15:50	53	17	1	2	1	1	5	3	3	1	1	1	1	2	1	2	1	1	1	1	1	2	1	1	1	1	1	1	2	2	2	1	2	1	2	1	2	1	1	1	2	2	1	2	1	1	1	1
2020-03-27 10:15:58	2020-03-27 10:21:08	58	16	2	3	3	1	3	1	3	2	1	2	2	2	2	2	1	1	1	1	1	2	2	2	1	1	1	1	1	1	2	1	2	1	2	1	2	1	1	1	2	2	1	2	1	1	2	2
2020-03-27 10:20:47	2020-03-27 10:31:59	41	18	2	1	3	1	5	5	3	1	1	1	1	1	1	2	1	1	1	1	1	2	2	1	1	1	1	1	1	1	2	1	2	1	2	1	2	1	2	2	2	2	2	2	1	1	1	1
2020-03-27 10:25:20	2020-03-27 10:31:24	26	20	2	1	1	1	3	4	4	2	1	1	1	1	2	2	1	1	1	1	1	2	1	2	1	1	1	1	1	1	2	2	2	1	2	1	1	1	1	1	1	1	1	2	1	1	1	2
2020-03-27 11:16:34	2020-03-27 11:23:45	77	18	2	1	3	3	4	2	3	2	1	1	1	1	1	2	1	1	1	1	1	2	1	1	1	1	1	1	1	2	2	2	2	1	2	1	2	1	1	1	1	1	1	2	1	1	1	2
2020-03-27 12:06:46	2020-03-27 12:28:33	52	16	1	2	6	1	4	4	2	2	2	1	1	1	1	2	1	1	1	1	1	2	2	1	1	1	1	1	1	1	1	1	2	1	1	1	2	1	1	2	1	1	1	2	1	1	1	1
2020-03-27 12:13:13	2020-03-27 12:19:58	60	18	2	3	1	2	5	4	3	1	1	1	1	1	1	2	1	1	1	1	1	2	1	2	1	1	1	1	1	1	2	2	1	1	2	1	2	1	1	2	2	1	1	2	1	1	1	1
2020-03-27 12:28:18	2020-03-27 12:33:28	39	16	2	2	6	2	5	3	3	2	1	1	2	2	1	2	1	1	1	1	1	2	2	1	1	1	1	1	1	2	2	2	2	1	2	1	2	1	2	2	1	2	2	2	1	1	1	1
2020-03-27 12:49:22	2020-03-27 12:55:57	22	14	1	2	3	2	2	3	2	1	1	1	1	1	1	1	1	1	1	1	1	2	1	1	1	1	1	1	1	2	2	2	2	1	2	1	1	1	1	2	1	1	1	2	1	1	2	1
2020-03-27 13:00:03	2020-03-27 13:03:16	22	16	2	1	2	2	3	3	3	1	2	2	1	1	1	2	1	1	2	1	1	2	2	1	1	1	1	1	1	2	2	2	2	1	2	1	2	1	2	2	2	2	2	2	1	1	1	1
2020-03-27 13:40:12	2020-03-27 13:45:43	37	18	2	2	3	2	3	2	4	2	1	1	2	1	1	2	1	1	1	1	1	2	2	1	1	1	2	1	1	1	2	2	2	1	2	1	2	1	1	2	2	2	2	2	1	2	2	1
2020-03-27 14:00:46	2020-03-27 14:06:36	42	20	2	2	1	2	1	1	4	1	1	1	2	2	2	2	1	1	1	1	1	1	1	1	1	1	1	1	1	1	1	1		1		1				1	1	1	1
2020-03-27 14:02:31	2020-03-27 14:09:31	31	18	2	1	3	2	5	3	4	2	1	1	1	1	1	2	1	1	1	1	1	2	2	1	1	1	1	1	1	2	2	2	1	1	2	1	2	1	1	2	2	2	2	2	1	1	2	1
2020-03-27 14:44:10	2020-03-27 15:00:42	25	17	1	2	2	3	4	4	4	1	1	1	1	1	1	2	1	1	2	1	1	2	2	1	1	1	2	1	1	2	1	1	2	1	2	1	2	1	1	1	1	1	1	2	1	1	1	2
2020-03-27 15:04:37	2020-03-27 15:10:18	43	18	2	3	6	1	3	3	3	2	1	1	2	2	2	2	1	1	1	1	1	2		1	1	1	1	1	1	1	2	2	2	1	2	2	2	1	1	1	2	2	1	2	1	1	1	2
2020-03-27 15:05:33	2020-03-27 15:16:34	35	16	1	2	3	1	4	3	3	1	1	1	1	2	2	2	1	1	2	1	1	2	2	1	1	1	2	1	1	1	2	2	2	1	2	1	2	1	1	1	2	2	1	2	1	1	2	2
2020-03-27 15:45:01	2020-03-27 16:01:04	40	16	2	2	3	1	4	3	4	1	1	1	2	2	2	2	1	1	2	1	1	2	1	1	1	1	2	1		1	2	1	1	1	2	1	2	1	1	1	1	1	1	2	1	1	1	1
2020-03-27 17:54:11	2020-03-27 18:00:51	67	18	1	1	3	2	2	3	3	1	1	2	2	2	1	2	1	1	1	1	1	2	2	1	1	1	1	1	1	1	1	2	2	1	1	1	2	1	1	1	2	1	1	2	1	1	1	1
2020-03-27 18:32:11	2020-03-27 18:38:21	27	16	2	2	3	5	3	3	3	2	1	1	1	1	1	2	1	1	1	1	1	2	2	1	1	1	1	1	1	1	1	1	2	1	2	1	2	1	1	1	2	1	1	2	1	1	1	1
2020-03-27 18:49:06	2020-03-27 18:56:32			2	3	3	3	3	3	3	2	1	1	1	1	1	2	1	1	2	1	1	2	2	1	1	1	1	1	1	1	1	1	2	1	2	1	2	1	1	2	2	1	1	2	1	1	1	2
2020-03-27 18:57:15	2020-03-27 19:04:50	48	12		3	6	2	5	4	5		1	1	1	2	2	2	1	1	1	1	1	2	1	1	1	1	1	1	1	1	1	1	2	1	2	1	2	1	1	1	1	1	1	2	1	1	1	1
2020-03-28 05:53:36	2020-03-28 06:12:21	32	18	1	1	3	1	2	3	3	2			1	1	1	2	1	1	1	1	1	2	2	1	1	1	1	1	1	2	2	2	2	1	2	1	2	1	1	1	2	2	1	2	1	1	1	2
2020-03-28 07:12:48	2020-03-28 07:22:34	70	16	2	2	3	2	3	1	3	1	1	2	2	1	2	2	1	1	1	1	1	2	2	1	1	1	2	1	1	2	2	2	2	1	2	1	2	1	1	2	2	1	2	2	1	1	2	2
2020-03-28 07:49:05	2020-03-28 07:56:46	56	17	2	2	3	5	3	3	2	2	2	1	1	1	2	2	1	1	1	1	1	2	2	1	1	1	1	1	1	1	1	1	1	1	1	1	2	1	1	1	2	1	1	2	1	1	1	2
2020-03-28 07:50:27	2020-03-28 07:56:23	55		2	2	6	1	5	3	3	2	1	1	1	1	1	2	1	1	1	1	1	1	1	1	1	1	1	1	1	1	2	2	2	1	2	1	2	1	1	2	2	2	2	2	1	1	2	2
2020-03-28 07:51:40	2020-03-28 08:00:47	71	16	1	2	3	3	4	3	2	2	1	1	1	1	2	2	1	1	1	1	1	2	2	1	1	1	1	1	1	2	2	1	2	1	2	1	2	1	1	2	2	1	1	2	1	1	1	1
2020-03-28 07:57:39	2020-03-28 08:13:50	56		2	1	3	1	4	3	2	2	1	1	1	1	1	2	1	1	1	1	1	1	1	1	1	1	1	1	1	1	1	1	1	1	1	1	1	1	1	1	2	1	1	2	1	1	2	2
2020-03-28 08:02:44	2020-03-28 08:10:39	59	18	2	2	6	1	5	3	2	2	1	1	1	1	1	2	1	1	1	1	1	2	2	1	1	1	1	1	1	1	2	1	2	1	2	1	2	1	1	1	2	1	1	2	1	1	1	1
2020-03-28 08:13:50	2020-03-28 10:02:21	31	16	1	1	3	2	2	4	4	1	2	2	2	2	2	2	1	1	1	1	1	1	1	1	1	1	2	1	1	1	2	2	2	1	2	1	2	1	1	2	2	2	1	2	1	1	2	1
2020-03-28 08:36:48	2020-03-28 08:43:56	63	16	2			1	4	4	4	1	1	1	1	1	1	1	1	1	1	1	1	2	2	1	1	1	1	1	1	1	2	2	2	1	2	1	2	1	1	2	2	2	1	2	1	1	2	2
2020-03-28 08:42:40	2020-03-28 08:48:38	34		1	2	1	3	5	2	1	2	1	1	1	1	1	2	1	1	1	1	1	2	2	1	1	1	1	1	1	1	1	1	2	2	1	1	2	2	1	2	2	1	2	2	1	1	1	1
2020-03-28 08:42:41	2020-03-28 08:54:34	49	13	2	2	6	2	4	3	5	1	1	1	1	1	2	2	1	1	1	1	1	2	2	1	1	1	2	1	1	1	1	1	2	1	2	1	2	1	1	1	1	2	1	2	1	1	2	2
2020-03-28 09:32:48	2020-03-28 09:41:05	60	14	1	2	3		5	2	4	1	1	1	2	1	1	2	1	1	2	1	1	2	2	1	1	1	1	1	1	1	2	2	2	1	2	1	2	1	1	1	1	1	1	2	1	1	1	2
2020-03-28 09:50:03	2020-03-28 09:56:02	40	12	1	3	6	3	5	3	3	2	1	2	1	1	1	2	1	1	1	1	1	2	2	1	1	1	1	1	1	1	1	1	1	1	1	1	2	1	1	1	1	1	1	2	1	1	1	1
2020-03-28 10:06:17	2020-03-28 10:11:44	36	14	1	1	6	4	5	3	4	2	1	1	1	1	1	2	1	1	1	1	1	1	1	1	1	1	1	1	1	1	1	1	2	1	1	1	2	1	1	1	2	2	2	2	1	1	2	1
2020-03-28 12:26:23	2020-03-28 12:33:12	46	18	2	2	3	1	3	2	4	1	1	2	2	1	1	2	1	1	1	1	1	2	2	1	1	1	1	1	1	2	2	1	2	1	2	1	1	1	1	1	2	1	1	2	1	1	1	1
2020-03-28 12:30:34	2020-03-28 12:37:56	52	18	1			1	2	2	1	1	1	2	2	2	1	2	1	1	1	1	1	2	2	2	1	1	1	1	2	1	2	2	2	1	2	1	2	1	1	1	2	1	1	2	1	1	1	2
2020-03-28 13:01:21	2020-03-28 13:29:41	31	21	1	2	3	4	3	2	2	1	1	1	2	2	2	2	1	1	2	1	1	2	2	1	1	1	1	1	1	1	2	2	2	1	2	1	1	1	1	2	2	1	1	2	1	1	2	2
2020-03-28 13:31:55	2020-03-28 14:07:48	32	19	1	2	5	2	4	2	3	1	2	1	1	2	1	2	1	1	1	1	1	2	2	1	1	1	2	1	1	1	2	2	2	2	2	1	2	2	2	2	2	2	2	2	1	1	2	2
2020-03-28 13:42:09	2020-03-28 13:48:23	47	19	2	2	6	2	3	2	3	2	1	1	2	2	2	2	1	1	1	1	1	2	2	1	1	1	1	1	1	1	2	1	1	1	2	1	2	1	1	2	2	1	1	2	1	1	1	2
2020-03-28 13:56:32	2020-03-28 14:02:40	25	17	1	1	6	1	4	2	3	1	1	1	1	2	1	2	1	1	1	1	1	2	1	1	1	1	1	1	2	1	2	2	2	1	2	1	1	1	1	1	1	1	1	2	1	1	1	1
2020-03-28 14:05:23	2020-03-28 14:11:37	24	17	1	3	3	2	5	3	4	2	1	1	2	1	2	2	1	1	2	1	1	2	2	1	1	1	1	1	1	2	2	2	2	1	2	1	2	1	1	1	1	1	1	2	1	1	1	1
2020-03-28 14:06:39	2020-03-28 14:17:02	24	16	2	1	3	1	3	5	5	2	1	1	1	1	1	2	1	1	1	1	1	2	2	1	1	1	1	1	1	1	2	2	2	1	1	1	2	1	1	1	2	2	1	2	1	1	1	2
2020-03-28 16:24:41	2020-03-28 16:30:00	40	20	2	3	3	1	5	4	5	1	1	1	2	2	1	2	1	1	1	1	1	1	1	1	1	1	1	1	1	1	1	1	2	1	2	1	2	1	1	1	1	1	1	2	1	1	1	2
2020-03-29 00:49:02	2020-03-29 00:59:05	59	18	2	1	6	2		5	4	1	1	2	2	2	1	2	1	1	1	1	1	2	2	1	1	1	1	1	1	1	1	2	2	1	2	1	1	1	1	2	1	1	1	2	1	1	2	2
2020-03-29 07:13:22	2020-03-29 07:22:34	66	14	2	2	6	1	5	3	3	1	1	1	1	1	1	2	1	1	1	1	1	2	2	2	1	1	1	1	1	1	1	1	1	1	1	1	2	1	2	1	1	2	2	2	1	1	1	1
2020-03-29 07:47:26	2020-03-29 07:55:17	61	16	1	2	6	2	5	3		2	1	1	1	1	1	2	1	1	1	1	1	2	1	1	1	1	1	1	1	1	1	1	1	1	2	2	2	1	1	2	2	1	2	2	1	1	1	2
2020-03-29 07:55:31	2020-03-29 08:02:20	29	16	1	2	6	1	3	3	3	2	1	1	1	1	2	2	1	1	2	1	1	2	2	1	1	1	2	1	1	1	2	2	2	1	2	1	2	1	1	2	2	2	2	2	1	1	1	2
2020-03-29 08:37:22	2020-03-29 09:08:05	70	15	1	2	3	1	5	1	2	1	1	2	1	1	1	2	1	1	2	1	1	2	2	1	1	1	2	1	2	2	2	2	1	1	2	1	2	1	1	1	1	1	1	2	2	1	2	2
2020-03-29 10:02:17	2020-03-29 10:17:05	67	15	2	3	3	1	5	3	4	1	1	2	1	1	1	2	1	1	1	1	1	1	2	1	1	1	1	1	1	1	2	2	2	1	2	1	2	1	1	1	2	2		2	1	1	1	2
2020-03-29 10:06:35	2020-03-29 10:14:02	58	17	2	1	3	2	5	3	4	2	1	1	1	1	2	2	1	1	1	1	1	1	1	1	1	1	1	1	1	1	2	1	1	1	2	1	2	1	1	1	1	1	1	2	1	1	1	1
2020-03-29 10:48:22	2020-03-29 10:55:12	44	17	2	2	3	2	3	3	3	2	1	1	1	1	1	2	1	1	1	1	1	2	2	1	1	1	1	1	1	1	1	1	1	1	1	1	2	1	1	1	1	2	1	2	1	1	1	1
2020-03-29 11:43:11	2020-03-29 11:52:26	46	16	2	2	6	1	2	3	3	1	1	1	2	2	2	2	1	1	1	1	1	2	2	1	1	1	1	1	1	1	2	1	1	1	2	1	2	1	1	2	2	1	1	2	1	1	1	2
2020-03-29 14:24:55	2020-03-29 14:36:46	66	20	1	2	3	3	4	2	3	1	1	1	1	1	2	2	1	1	1	1	1			1	1	1	1	1	2	2	2	1	2	1	1	1	2	1	1	1	2	1	1	2	1	1	1	1
[truncated: 9 more columns]
